# Supplementary material for: Single-photon absorption and emission from a natural photosynthetic complex
Source: Nature. 2023 Jun 14;619(7969):300–4. doi: 10.1038/s41586-023-06121-5 (PMC10338339; doi:10.1038/s41586-023-06121-5)
Supplement: Supplementary file 3 — The function HFProbDist.m uses a numerical Monte Carlo model to simulate the probability distributions of the number of heralds per heralded fluorescent photon. [file 41586_2023_6121_MOESM3_ESM.txt]

function h = HFProbDist(t_ar)
% by Quanwei Li
% 
% Numerical Monte Carlo model for simulating probability distributions 
% of the number of heralds per heralded fluorescent photon
%
% See Supplementary Information Section VII.A for Numerical simulation methodology
%
% h returns the histogram data
%
% t_ar: integration time in second

%% Import experimental parameters
% The experimental parameters needed are (1) herald rate and 
% (2) efficiency of hereald channel, e_hf.
% Here, the experimental parameters from Fig. 3b are used as an example.

NH = 17773649622; % Herald total counts in 5 hours
NHF = 1668407; % Heralded fluorescent total counts in 5 hours
Time = 18000; % integration time in second

Rate1 = NH/Time; % Herald count Rate (counts/s)
e_hf = NHF/NH; % efficiency of hereald channel, e_hf

%% Input arguments
t = t_ar; % integration time in second

%% define pulse train
l0 = round(t*Rate1); % length of data chain or list

%% Define herald signals
herald = ones(l0,1);
herald_sum = sum(herald);
r_h = herald_sum/t; % check herald rate

%% Define heralded fluorescence signals
HF = herald.*rand(l0,1);
HF = HF > 1 - e_hf;
HF_sum = sum(HF);
r_f = HF_sum/t; % check heralded fluorescence rate

%% Data processing
% find non-zero HF indexs
i_HF = find(HF);
i_HF_size = size(i_HF);

% initialize herald number per heralded fluorescence counts array
count_h = zeros(i_HF_size(1),1);

% calculate herald number per heralded fluorescence counts array
count_h(1) = sum(herald(1:i_HF(1)));
for i = 2:i_HF_size(1)
    count_h(i) = sum(herald(i_HF(i-1)+1:i_HF(i)));
end

% Generate histogram
n_max = max(count_h);
binedges1 = [-1:1:n_max]+0.5;

[P0,edges] = histcounts(count_h,binedges1);
P0 = P0'; % bin counts
N0 = [0:length(P0)-1]'; % define bins

%% Function return
counts = [herald_sum, HF_sum; herald_sum, HF_sum];
h0 = [N0, P0];
h = [counts; h0];

end
