# Supplementary material for: Single-photon absorption and emission from a natural photosynthetic complex
Source: Nature. 2023 Jun 14;619(7969):300–4. doi: 10.1038/s41586-023-06121-5 (PMC10338339; doi:10.1038/s41586-023-06121-5)
Supplement: Supplementary file 4 — Source Data Fig. 1 [file 41586_2023_6121_MOESM4_ESM.xlsx]

## Sheet: Instrument response (100 s)
TimeBins (ps)	Coincidence counts /s
-64000	0
-63872	0.01
-63744	0
-63616	0
-63488	0.01
-63360	0.05
-63232	0.02
-63104	0.05
-62976	0.01
-62848	0.02
-62720	0.05
-62592	0.02
-62464	0.02
-62336	0.03
-62208	0
-62080	0.01
-61952	0.01
-61824	0.01
-61696	0.03
-61568	0.02
-61440	0.02
-61312	0.01
-61184	0
-61056	0.01
-60928	0
-60800	0
-60672	0.02
-60544	0.01
-60416	0.03
-60288	0
-60160	0
-60032	0
-59904	0.01
-59776	0
-59648	0
-59520	0
-59392	0
-59264	0
-59136	0.01
-59008	0.01
-58880	0
-58752	0
-58624	0
-58496	0
-58368	0
-58240	0
-58112	0.01
-57984	0
-57856	0.01
-57728	0.01
-57600	0
-57472	0
-57344	0.01
-57216	0.01
-57088	0
-56960	0.01
-56832	0
-56704	0.02
-56576	0.02
-56448	0.01
-56320	0
-56192	0.01
-56064	0
-55936	0
-55808	0.01
-55680	0
-55552	0
-55424	0
-55296	0
-55168	0.02
-55040	0.02
-54912	0.01
-54784	0.01
-54656	0.01
-54528	0.02
-54400	0.02
-54272	0
-54144	0
-54016	0.01
-53888	0.01
-53760	0.02
-53632	0.02
-53504	0.01
-53376	0.04
-53248	0.04
-53120	0.17
-52992	0.29
-52864	0.37
-52736	0.34
-52608	0.24
-52480	0.11
-52352	0.05
-52224	0.01
-52096	0.03
-51968	0.06
-51840	0
-51712	0.04
-51584	0.03
-51456	0.01
-51328	0.01
-51200	0.02
-51072	0.02
-50944	0.01
-50816	0.03
-50688	0.01
-50560	0.02
-50432	0.03
-50304	0.01
-50176	0.03
-50048	0.01
-49920	0.04
-49792	0.02
-49664	0.01
-49536	0.01
-49408	0.03
-49280	0.02
-49152	0.02
-49024	0
-48896	0
-48768	0.02
-48640	0.01
-48512	0.01
-48384	0
-48256	0
-48128	0
-48000	0
-47872	0.04
-47744	0
-47616	0.01
-47488	0
-47360	0.01
-47232	0.03
-47104	0.01
-46976	0.02
-46848	0
-46720	0.01
-46592	0
-46464	0
-46336	0.01
-46208	0
-46080	0.01
-45952	0.01
-45824	0
-45696	0.02
-45568	0
-45440	0.01
-45312	0.02
-45184	0.01
-45056	0.01
-44928	0.02
-44800	0
-44672	0.02
-44544	0.01
-44416	0.02
-44288	0.02
-44160	0
-44032	0
-43904	0
-43776	0
-43648	0
-43520	0.01
-43392	0.02
-43264	0.01
-43136	0
-43008	0
-42880	0
-42752	0
-42624	0.01
-42496	0.01
-42368	0
-42240	0.02
-42112	0
-41984	0.02
-41856	0
-41728	0
-41600	0.01
-41472	0.01
-41344	0
-41216	0
-41088	0.01
-40960	0
-40832	0.02
-40704	0
-40576	0.01
-40448	0.02
-40320	0.04
-40192	0.07
-40064	0.06
-39936	0.08
-39808	0.28
-39680	0.29
-39552	0.2
-39424	0.25
-39296	0.13
-39168	0.08
-39040	0.01
-38912	0.05
-38784	0.02
-38656	0.06
-38528	0.02
-38400	0.06
-38272	0.02
-38144	0.01
-38016	0.02
-37888	0
-37760	0.02
-37632	0.01
-37504	0
-37376	0.05
-37248	0
-37120	0.02
-36992	0.01
-36864	0.02
-36736	0
-36608	0.05
-36480	0.03
-36352	0.01
-36224	0.02
-36096	0.02
-35968	0.04
-35840	0
-35712	0
-35584	0.01
-35456	0.02
-35328	0
-35200	0
-35072	0.01
-34944	0.01
-34816	0
-34688	0.01
-34560	0.01
-34432	0
-34304	0.02
-34176	0.01
-34048	0.01
-33920	0.01
-33792	0.01
-33664	0.03
-33536	0
-33408	0
-33280	0
-33152	0.01
-33024	0.01
-32896	0.02
-32768	0
-32640	0.01
-32512	0
-32384	0.02
-32256	0
-32128	0
-32000	0
-31872	0
-31744	0.01
-31616	0
-31488	0
-31360	0.01
-31232	0
-31104	0
-30976	0.04
-30848	0.01
-30720	0
-30592	0.01
-30464	0
-30336	0.02
-30208	0
-30080	0.01
-29952	0.01
-29824	0
-29696	0.01
-29568	0
-29440	0.03
-29312	0.01
-29184	0.01
-29056	0.01
-28928	0
-28800	0
-28672	0.01
-28544	0
-28416	0.02
-28288	0
-28160	0.01
-28032	0.01
-27904	0
-27776	0.01
-27648	0
-27520	0.01
-27392	0.05
-27264	0.03
-27136	0.06
-27008	0.03
-26880	0.07
-26752	0.12
-26624	0.28
-26496	0.33
-26368	0.25
-26240	0.26
-26112	0.1
-25984	0.08
-25856	0.06
-25728	0.02
-25600	0.02
-25472	0.03
-25344	0
-25216	0.01
-25088	0.02
-24960	0.01
-24832	0.02
-24704	0.01
-24576	0.02
-24448	0.01
-24320	0.01
-24192	0
-24064	0.01
-23936	0.02
-23808	0.01
-23680	0.02
-23552	0.01
-23424	0.03
-23296	0.02
-23168	0.02
-23040	0.08
-22912	0.02
-22784	0.01
-22656	0.04
-22528	0.03
-22400	0.01
-22272	0
-22144	0.02
-22016	0
-21888	0.01
-21760	0
-21632	0
-21504	0
-21376	0
-21248	0.01
-21120	0
-20992	0.01
-20864	0.01
-20736	0
-20608	0.01
-20480	0
-20352	0
-20224	0
-20096	0.03
-19968	0
-19840	0
-19712	0.02
-19584	0
-19456	0.01
-19328	0
-19200	0
-19072	0
-18944	0
-18816	0.02
-18688	0.01
-18560	0.01
-18432	0.01
-18304	0.02
-18176	0.02
-18048	0.01
-17920	0.01
-17792	0.01
-17664	0
-17536	0.01
-17408	0.01
-17280	0
-17152	0
-17024	0
-16896	0.01
-16768	0
-16640	0.02
-16512	0.01
-16384	0
-16256	0.02
-16128	0
-16000	0.03
-15872	0
-15744	0
-15616	0
-15488	0
-15360	0.01
-15232	0.04
-15104	0
-14976	0.02
-14848	0.01
-14720	0.01
-14592	0.03
-14464	0
-14336	0
-14208	0.03
-14080	0.03
-13952	0.02
-13824	0.01
-13696	0.06
-13568	0.13
-13440	0.19
-13312	0.26
-13184	0.26
-13056	0.32
-12928	0.14
-12800	0.07
-12672	0.04
-12544	0.03
-12416	0.04
-12288	0.02
-12160	0.01
-12032	0.03
-11904	0.03
-11776	0.02
-11648	0.02
-11520	0.03
-11392	0
-11264	0.01
-11136	0.03
-11008	0.01
-10880	0
-10752	0.01
-10624	0
-10496	0
-10368	0.01
-10240	0.04
-10112	0.05
-9984	0.02
-9856	0.04
-9728	0
-9600	0.01
-9472	0
-9344	0.01
-9216	0.01
-9088	0
-8960	0.01
-8832	0.02
-8704	0
-8576	0
-8448	0
-8320	0.01
-8192	0
-8064	0
-7936	0
-7808	0.01
-7680	0
-7552	0.01
-7424	0
-7296	0
-7168	0.02
-7040	0.01
-6912	0.02
-6784	0
-6656	0.02
-6528	0.01
-6400	0
-6272	0
-6144	0
-6016	0
-5888	0.01
-5760	0.01
-5632	0.02
-5504	0
-5376	0.01
-5248	0
-5120	0.02
-4992	0
-4864	0
-4736	0
-4608	0
-4480	0.01
-4352	0
-4224	0.01
-4096	0
-3968	0
-3840	0.01
-3712	0.01
-3584	0
-3456	0
-3328	0.01
-3200	0.01
-3072	0.01
-2944	0
-2816	0.01
-2688	0.01
-2560	0.02
-2432	0
-2304	0.03
-2176	0
-2048	0.01
-1920	0.03
-1792	0.02
-1664	0.02
-1536	0.04
-1408	0.06
-1280	0.07
-1152	0.09
-1024	0.16
-896	0.3
-768	0.41
-640	0.76
-512	1.54
-384	3.54
-256	7.37
-128	11.16
0	11.54
128	9.89
256	6.23
384	3.2
512	1.19
640	0.68
768	0.39
896	0.2
1024	0.11
1152	0.07
1280	0.07
1408	0.1
1536	0.03
1664	0.01
1792	0.03
1920	0.05
2048	0.03
2176	0.02
2304	0
2432	0.01
2560	0.02
2688	0.1
2816	0.07
2944	0.03
3072	0.06
3200	0.05
3328	0.04
3456	0.04
3584	0.02
3712	0.06
3840	0.02
3968	0.02
4096	0.02
4224	0.01
4352	0.02
4480	0.02
4608	0
4736	0.01
4864	0.02
4992	0.03
5120	0.01
5248	0.02
5376	0.01
5504	0.01
5632	0
5760	0
5888	0.01
6016	0.01
6144	0
6272	0
6400	0.01
6528	0
6656	0.01
6784	0
6912	0
7040	0
7168	0.04
7296	0
7424	0.01
7552	0
7680	0
7808	0.01
7936	0
8064	0
8192	0
8320	0.01
8448	0.01
8576	0
8704	0
8832	0
8960	0.01
9088	0.01
9216	0.03
9344	0
9472	0.03
9600	0.01
9728	0.03
9856	0.01
9984	0
10112	0.01
10240	0.03
10368	0.02
10496	0
10624	0.01
10752	0
10880	0
11008	0
11136	0
11264	0.01
11392	0.01
11520	0.03
11648	0
11776	0
11904	0
12032	0.01
12160	0.03
12288	0.02
12416	0.08
12544	0.02
12672	0.06
12800	0.2
12928	0.16
13056	0.4
13184	0.32
13312	0.33
13440	0.23
13568	0.14
13696	0.07
13824	0.04
13952	0.04
14080	0.02
14208	0
14336	0
14464	0.02
14592	0.02
14720	0.03
14848	0
14976	0
15104	0
15232	0.02
15360	0.01
15488	0.01
15616	0.03
15744	0.01
15872	0.01
16000	0.01
16128	0.02
16256	0.04
16384	0.01
16512	0.02
16640	0.02
16768	0.02
16896	0.02
17024	0.02
17152	0.01
17280	0.01
17408	0.01
17536	0.03
17664	0.02
17792	0
17920	0
18048	0.02
18176	0
18304	0.01
18432	0
18560	0
18688	0.01
18816	0.02
18944	0.01
19072	0.01
19200	0.01
19328	0.01
19456	0
19584	0.01
19712	0
19840	0
19968	0
20096	0
20224	0.01
20352	0.03
20480	0.01
20608	0.01
20736	0
20864	0
20992	0
21120	0
21248	0.01
21376	0
21504	0
21632	0.01
21760	0.01
21888	0
22016	0.01
22144	0
22272	0.01
22400	0.02
22528	0.01
22656	0.02
22784	0.01
22912	0
23040	0.01
23168	0.02
23296	0
23424	0
23552	0
23680	0.01
23808	0.01
23936	0
24064	0.01
24192	0.02
24320	0
24448	0.01
24576	0.01
24704	0
24832	0
24960	0.01
25088	0.01
25216	0.05
25344	0.04
25472	0.02
25600	0.05
25728	0.03
25856	0.06
25984	0.09
26112	0.24
26240	0.29
26368	0.5
26496	0.46
26624	0.36
26752	0.24
26880	0.1
27008	0.04
27136	0.01
27264	0.04
27392	0.04
27520	0.04
27648	0.02
27776	0
27904	0.02
28032	0.02
28160	0.01
28288	0.01
28416	0.01
28544	0.01
28672	0.01
28800	0.02
28928	0.02
29056	0.02
29184	0.01
29312	0.03
29440	0.01
29568	0.03
29696	0.04
29824	0.04
29952	0.03
30080	0.02
30208	0.03
30336	0.05
30464	0
30592	0.01
30720	0.01
30848	0
30976	0.01
31104	0.03
31232	0.04
31360	0.01
31488	0.01
31616	0
31744	0.01
31872	0.01
32000	0.03
32128	0.01
32256	0
32384	0.02
32512	0
32640	0
32768	0.02
32896	0.02
33024	0.01
33152	0
33280	0
33408	0.02
33536	0.01
33664	0
33792	0.02
33920	0
34048	0.01
34176	0
34304	0
34432	0.01
34560	0.02
34688	0.01
34816	0.01
34944	0
35072	0
35200	0.01
35328	0.01
35456	0.01
35584	0.01
35712	0
35840	0.01
35968	0
36096	0.01
36224	0.02
36352	0.01
36480	0.01
36608	0
36736	0.01
36864	0
36992	0
37120	0.02
37248	0.01
37376	0
37504	0
37632	0
37760	0
37888	0
38016	0.01
38144	0.02
38272	0.01
38400	0.03
38528	0
38656	0
38784	0.03
38912	0.02
39040	0.05
39168	0.05
39296	0.15
39424	0.28
39552	0.31
39680	0.46
39808	0.35
39936	0.15
40064	0.16
40192	0.06
40320	0.03
40448	0.05
40576	0.04
40704	0.01
40832	0.01
40960	0.01
41088	0.02
41216	0
41344	0.03
41472	0.04
41600	0.05
41728	0.01
41856	0.03
41984	0.01
42112	0
42240	0.01
42368	0.02
42496	0.03
42624	0.02
42752	0.04
42880	0.04
43008	0.02
43136	0.03
43264	0.03
43392	0.03
43520	0.04
43648	0.02
43776	0
43904	0.01
44032	0.02
44160	0.02
44288	0.01
44416	0.01
44544	0.01
44672	0
44800	0.01
44928	0.02
45056	0
45184	0.02
45312	0.02
45440	0.01
45568	0.01
45696	0.01
45824	0.02
45952	0.02
46080	0
46208	0
46336	0.01
46464	0.01
46592	0.01
46720	0.01
46848	0
46976	0.01
47104	0.01
47232	0.02
47360	0.01
47488	0
47616	0
47744	0.01
47872	0
48000	0
48128	0
48256	0
48384	0.01
48512	0
48640	0
48768	0.02
48896	0
49024	0
49152	0.03
49280	0
49408	0.01
49536	0.01
49664	0
49792	0.01
49920	0
50048	0
50176	0.01
50304	0.01
50432	0.01
50560	0.03
50688	0.01
50816	0.01
50944	0.02
51072	0.02
51200	0
51328	0.02
51456	0
51584	0
51712	0.02
51840	0.04
51968	0.02
52096	0.03
52224	0.04
52352	0.07
52480	0.14
52608	0.19
52736	0.45
52864	0.37
52992	0.35
53120	0.28
53248	0.13
53376	0.07
53504	0.03
53632	0.04
53760	0.01
53888	0.01
54016	0.01
54144	0.03
54272	0.01
54400	0
54528	0
54656	0.02
54784	0
54912	0
55040	0.01
55168	0.03
55296	0.01
55424	0.02
55552	0.02
55680	0.03
55808	0.01
55936	0.01
56064	0.02
56192	0
56320	0.02
56448	0.04
56576	0.03
56704	0.04
56832	0.02
56960	0
57088	0
57216	0.01
57344	0.01
57472	0
57600	0.02
57728	0.01
57856	0.01
57984	0.01
58112	0.02
58240	0.01
58368	0.02
58496	0.02
58624	0.01
58752	0
58880	0.01
59008	0.01
59136	0
59264	0.02
59392	0
59520	0.01
59648	0
59776	0.01
59904	0
60032	0
60160	0
60288	0
60416	0
60544	0.04
60672	0
60800	0.01
60928	0.02
61056	0.03
61184	0
61312	0.01
61440	0
61568	0.01
61696	0.02
61824	0.01
61952	0.05
62080	0.03
62208	0
62336	0.01
62464	0.01
62592	0.02
62720	0
62848	0
62976	0
63104	0.02
63232	0
63360	0
63488	0
63616	0
63744	0
63872	0.01

## Sheet: Rate 1 (200 s)
TimeBins (ps)	Coincidence counts /s
-64000	0.095
-63872	0.12
-63744	0.105
-63616	0.095
-63488	0.095
-63360	0.07
-63232	0.115
-63104	0.08
-62976	0.085
-62848	0.085
-62720	0.085
-62592	0.065
-62464	0.055
-62336	0.05
-62208	0.07
-62080	0.105
-61952	0.045
-61824	0.05
-61696	0.075
-61568	0.065
-61440	0.07
-61312	0.07
-61184	0.035
-61056	0.055
-60928	0.075
-60800	0.03
-60672	0.05
-60544	0.055
-60416	0.065
-60288	0.05
-60160	0.08
-60032	0.045
-59904	0.03
-59776	0.05
-59648	0.045
-59520	0.04
-59392	0.045
-59264	0.11
-59136	0.065
-59008	0.025
-58880	0.045
-58752	0.05
-58624	0.045
-58496	0.055
-58368	0.05
-58240	0.04
-58112	0.03
-57984	0.075
-57856	0.035
-57728	0.085
-57600	0.04
-57472	0.08
-57344	0.065
-57216	0.035
-57088	0.05
-56960	0.075
-56832	0.06
-56704	0.06
-56576	0.045
-56448	0.06
-56320	0.06
-56192	0.03
-56064	0.055
-55936	0.065
-55808	0.055
-55680	0.065
-55552	0.13
-55424	0.05
-55296	0.045
-55168	0.075
-55040	0.04
-54912	0.055
-54784	0.075
-54656	0.04
-54528	0.065
-54400	0.04
-54272	0.035
-54144	0.09
-54016	0.055
-53888	0.035
-53760	0.07
-53632	0.08
-53504	0.02
-53376	0.085
-53248	0.09
-53120	0.145
-52992	0.155
-52864	0.18
-52736	0.285
-52608	0.34
-52480	0.215
-52352	0.265
-52224	0.265
-52096	0.22
-51968	0.23
-51840	0.145
-51712	0.165
-51584	0.19
-51456	0.17
-51328	0.135
-51200	0.125
-51072	0.13
-50944	0.13
-50816	0.06
-50688	0.065
-50560	0.12
-50432	0.095
-50304	0.085
-50176	0.13
-50048	0.09
-49920	0.06
-49792	0.075
-49664	0.095
-49536	0.05
-49408	0.085
-49280	0.065
-49152	0.055
-49024	0.065
-48896	0.06
-48768	0.055
-48640	0.045
-48512	0.05
-48384	0.065
-48256	0.08
-48128	0.11
-48000	0.07
-47872	0.055
-47744	0.035
-47616	0.045
-47488	0.075
-47360	0.075
-47232	0.04
-47104	0.04
-46976	0.025
-46848	0.04
-46720	0.08
-46592	0.08
-46464	0.07
-46336	0.085
-46208	0.04
-46080	0.06
-45952	0.055
-45824	0.035
-45696	0.045
-45568	0.07
-45440	0.05
-45312	0.07
-45184	0.055
-45056	0.045
-44928	0.045
-44800	0.05
-44672	0.055
-44544	0.07
-44416	0.03
-44288	0.08
-44160	0.06
-44032	0.045
-43904	0.06
-43776	0.065
-43648	0.045
-43520	0.045
-43392	0.05
-43264	0.065
-43136	0.04
-43008	0.04
-42880	0.05
-42752	0.05
-42624	0.045
-42496	0.045
-42368	0.055
-42240	0.065
-42112	0.03
-41984	0.06
-41856	0.055
-41728	0.08
-41600	0.05
-41472	0.045
-41344	0.05
-41216	0.07
-41088	0.075
-40960	0.065
-40832	0.055
-40704	0.025
-40576	0.06
-40448	0.045
-40320	0.055
-40192	0.07
-40064	0.08
-39936	0.12
-39808	0.155
-39680	0.185
-39552	0.255
-39424	0.245
-39296	0.27
-39168	0.36
-39040	0.24
-38912	0.23
-38784	0.2
-38656	0.19
-38528	0.18
-38400	0.175
-38272	0.115
-38144	0.165
-38016	0.145
-37888	0.125
-37760	0.135
-37632	0.125
-37504	0.14
-37376	0.095
-37248	0.1
-37120	0.08
-36992	0.09
-36864	0.08
-36736	0.045
-36608	0.09
-36480	0.12
-36352	0.1
-36224	0.105
-36096	0.07
-35968	0.115
-35840	0.065
-35712	0.065
-35584	0.045
-35456	0.06
-35328	0.055
-35200	0.065
-35072	0.075
-34944	0.055
-34816	0.045
-34688	0.045
-34560	0.05
-34432	0.045
-34304	0.07
-34176	0.05
-34048	0.06
-33920	0.045
-33792	0.045
-33664	0.04
-33536	0.095
-33408	0.045
-33280	0.055
-33152	0.04
-33024	0.045
-32896	0.06
-32768	0.065
-32640	0.025
-32512	0.065
-32384	0.04
-32256	0.075
-32128	0.06
-32000	0.035
-31872	0.025
-31744	0.05
-31616	0.055
-31488	0.045
-31360	0.025
-31232	0.05
-31104	0.055
-30976	0.05
-30848	0.08
-30720	0.065
-30592	0.06
-30464	0.075
-30336	0.05
-30208	0.045
-30080	0.035
-29952	0.025
-29824	0.05
-29696	0.065
-29568	0.06
-29440	0.065
-29312	0.05
-29184	0.035
-29056	0.025
-28928	0.065
-28800	0.075
-28672	0.04
-28544	0.05
-28416	0.065
-28288	0.065
-28160	0.02
-28032	0.08
-27904	0.03
-27776	0.05
-27648	0.035
-27520	0.06
-27392	0.03
-27264	0.06
-27136	0.06
-27008	0.085
-26880	0.06
-26752	0.125
-26624	0.16
-26496	0.19
-26368	0.21
-26240	0.29
-26112	0.32
-25984	0.285
-25856	0.19
-25728	0.165
-25600	0.23
-25472	0.14
-25344	0.2
-25216	0.175
-25088	0.155
-24960	0.105
-24832	0.105
-24704	0.145
-24576	0.135
-24448	0.1
-24320	0.095
-24192	0.07
-24064	0.08
-23936	0.11
-23808	0.105
-23680	0.085
-23552	0.08
-23424	0.085
-23296	0.065
-23168	0.075
-23040	0.075
-22912	0.065
-22784	0.065
-22656	0.04
-22528	0.085
-22400	0.085
-22272	0.075
-22144	0.05
-22016	0.07
-21888	0.07
-21760	0.025
-21632	0.065
-21504	0.065
-21376	0.05
-21248	0.05
-21120	0.035
-20992	0.06
-20864	0.045
-20736	0.075
-20608	0.045
-20480	0.05
-20352	0.065
-20224	0.06
-20096	0.06
-19968	0.085
-19840	0.085
-19712	0.03
-19584	0.1
-19456	0.04
-19328	0.035
-19200	0.065
-19072	0.045
-18944	0.045
-18816	0.08
-18688	0.04
-18560	0.05
-18432	0.075
-18304	0.035
-18176	0.075
-18048	0.07
-17920	0.055
-17792	0.04
-17664	0.05
-17536	0.05
-17408	0.075
-17280	0.035
-17152	0.05
-17024	0.075
-16896	0.055
-16768	0.025
-16640	0.055
-16512	0.065
-16384	0.035
-16256	0.05
-16128	0.035
-16000	0.05
-15872	0.01
-15744	0.08
-15616	0.06
-15488	0.035
-15360	0.065
-15232	0.04
-15104	0.045
-14976	0.065
-14848	0.055
-14720	0.055
-14592	0.04
-14464	0.025
-14336	0.05
-14208	0.065
-14080	0.04
-13952	0.07
-13824	0.12
-13696	0.065
-13568	0.075
-13440	0.11
-13312	0.195
-13184	0.24
-13056	0.26
-12928	0.245
-12800	0.245
-12672	0.215
-12544	0.235
-12416	0.245
-12288	0.26
-12160	0.225
-12032	0.18
-11904	0.12
-11776	0.12
-11648	0.085
-11520	0.14
-11392	0.155
-11264	0.13
-11136	0.09
-11008	0.115
-10880	0.085
-10752	0.075
-10624	0.1
-10496	0.105
-10368	0.095
-10240	0.085
-10112	0.075
-9984	0.07
-9856	0.035
-9728	0.07
-9600	0.1
-9472	0.075
-9344	0.085
-9216	0.07
-9088	0.075
-8960	0.07
-8832	0.05
-8704	0.06
-8576	0.055
-8448	0.075
-8320	0.06
-8192	0.04
-8064	0.065
-7936	0.06
-7808	0.02
-7680	0.045
-7552	0.055
-7424	0.045
-7296	0.03
-7168	0.05
-7040	0.06
-6912	0.035
-6784	0.055
-6656	0.085
-6528	0.065
-6400	0.055
-6272	0.025
-6144	0.055
-6016	0.045
-5888	0.035
-5760	0.03
-5632	0.06
-5504	0.065
-5376	0.06
-5248	0.045
-5120	0.055
-4992	0.03
-4864	0.055
-4736	0.035
-4608	0.04
-4480	0.07
-4352	0.065
-4224	0.06
-4096	0.05
-3968	0.04
-3840	0.055
-3712	0.04
-3584	0.04
-3456	0.06
-3328	0.055
-3200	0.05
-3072	0.06
-2944	0.1
-2816	0.06
-2688	0.04
-2560	0.06
-2432	0.095
-2304	0.05
-2176	0.045
-2048	0.095
-1920	0.055
-1792	0.05
-1664	0.075
-1536	0.055
-1408	0.04
-1280	0.09
-1152	0.07
-1024	0.105
-896	0.12
-768	0.32
-640	0.405
-512	0.75
-384	1.605
-256	2.925
-128	4.73
0	6.675
128	7.315
256	7.9
384	7.455
512	7.48
640	6.94
768	6.215
896	5.515
1024	5.4
1152	4.915
1280	4.075
1408	4.09
1536	3.285
1664	3.24
1792	2.82
1920	2.62
2048	2.215
2176	1.92
2304	1.79
2432	1.64
2560	1.7
2688	1.315
2816	1.26
2944	1.275
3072	1.18
3200	0.955
3328	0.94
3456	0.855
3584	0.705
3712	0.73
3840	0.69
3968	0.54
4096	0.515
4224	0.465
4352	0.41
4480	0.34
4608	0.28
4736	0.3
4864	0.385
4992	0.23
5120	0.24
5248	0.19
5376	0.195
5504	0.215
5632	0.18
5760	0.24
5888	0.15
6016	0.155
6144	0.165
6272	0.13
6400	0.14
6528	0.13
6656	0.06
6784	0.11
6912	0.095
7040	0.085
7168	0.085
7296	0.085
7424	0.06
7552	0.07
7680	0.08
7808	0.04
7936	0.095
8064	0.075
8192	0.08
8320	0.015
8448	0.055
8576	0.04
8704	0.1
8832	0.06
8960	0.06
9088	0.095
9216	0.045
9344	0.075
9472	0.04
9600	0.055
9728	0.05
9856	0.08
9984	0.05
10112	0.05
10240	0.05
10368	0.075
10496	0.11
10624	0.065
10752	0.04
10880	0.05
11008	0.07
11136	0.045
11264	0.045
11392	0.04
11520	0.075
11648	0.08
11776	0.035
11904	0.035
12032	0.045
12160	0.045
12288	0.06
12416	0.1
12544	0.07
12672	0.085
12800	0.085
12928	0.175
13056	0.235
13184	0.305
13312	0.28
13440	0.365
13568	0.375
13696	0.36
13824	0.32
13952	0.265
14080	0.29
14208	0.27
14336	0.235
14464	0.2
14592	0.185
14720	0.14
14848	0.14
14976	0.17
15104	0.195
15232	0.195
15360	0.105
15488	0.1
15616	0.105
15744	0.145
15872	0.105
16000	0.095
16128	0.085
16256	0.09
16384	0.07
16512	0.095
16640	0.085
16768	0.1
16896	0.085
17024	0.055
17152	0.05
17280	0.055
17408	0.07
17536	0.075
17664	0.11
17792	0.07
17920	0.04
18048	0.06
18176	0.055
18304	0.04
18432	0.035
18560	0.05
18688	0.045
18816	0.045
18944	0.06
19072	0.065
19200	0.075
19328	0.065
19456	0.03
19584	0.06
19712	0.08
19840	0.055
19968	0.075
20096	0.065
20224	0.065
20352	0.07
20480	0.065
20608	0.05
20736	0.05
20864	0.05
20992	0.05
21120	0.04
21248	0.055
21376	0.035
21504	0.06
21632	0.05
21760	0.09
21888	0.055
22016	0.06
22144	0.05
22272	0.065
22400	0.055
22528	0.055
22656	0.04
22784	0.05
22912	0.055
23040	0.05
23168	0.07
23296	0.085
23424	0.05
23552	0.045
23680	0.09
23808	0.065
23936	0.045
24064	0.065
24192	0.04
24320	0.04
24448	0.055
24576	0.04
24704	0.095
24832	0.055
24960	0.055
25088	0.055
25216	0.055
25344	0.05
25472	0.03
25600	0.06
25728	0.06
25856	0.11
25984	0.1
26112	0.125
26240	0.215
26368	0.28
26496	0.36
26624	0.36
26752	0.31
26880	0.315
27008	0.295
27136	0.285
27264	0.255
27392	0.25
27520	0.26
27648	0.235
27776	0.215
27904	0.16
28032	0.155
28160	0.135
28288	0.15
28416	0.15
28544	0.15
28672	0.17
28800	0.165
28928	0.105
29056	0.095
29184	0.125
29312	0.065
29440	0.09
29568	0.075
29696	0.115
29824	0.06
29952	0.115
30080	0.085
30208	0.07
30336	0.1
30464	0.07
30592	0.055
30720	0.13
30848	0.115
30976	0.12
31104	0.105
31232	0.09
31360	0.065
31488	0.12
31616	0.055
31744	0.095
31872	0.075
32000	0.08
32128	0.095
32256	0.07
32384	0.14
32512	0.13
32640	0.145
32768	0.115
32896	0.19
33024	0.115
33152	0.095
33280	0.13
33408	0.085
33536	0.125
33664	0.095
33792	0.075
33920	0.07
34048	0.095
34176	0.08
34304	0.075
34432	0.08
34560	0.06
34688	0.07
34816	0.06
34944	0.065
35072	0.08
35200	0.07
35328	0.05
35456	0.045
35584	0.1
35712	0.055
35840	0.08
35968	0.055
36096	0.075
36224	0.035
36352	0.045
36480	0.035
36608	0.035
36736	0.105
36864	0.065
36992	0.065
37120	0.065
37248	0.03
37376	0.05
37504	0.085
37632	0.05
37760	0.065
37888	0.06
38016	0.035
38144	0.075
38272	0.065
38400	0.05
38528	0.065
38656	0.055
38784	0.08
38912	0.05
39040	0.055
39168	0.065
39296	0.18
39424	0.2
39552	0.25
39680	0.37
39808	0.36
39936	0.325
40064	0.43
40192	0.33
40320	0.28
40448	0.32
40576	0.215
40704	0.27
40832	0.23
40960	0.21
41088	0.175
41216	0.185
41344	0.155
41472	0.16
41600	0.1
41728	0.125
41856	0.1
41984	0.15
42112	0.115
42240	0.12
42368	0.105
42496	0.1
42624	0.09
42752	0.135
42880	0.07
43008	0.1
43136	0.105
43264	0.09
43392	0.07
43520	0.04
43648	0.08
43776	0.08
43904	0.04
44032	0.095
44160	0.06
44288	0.085
44416	0.09
44544	0.055
44672	0.08
44800	0.04
44928	0.09
45056	0.06
45184	0.035
45312	0.06
45440	0.045
45568	0.05
45696	0.065
45824	0.015
45952	0.045
46080	0.04
46208	0.055
46336	0.035
46464	0.045
46592	0.045
46720	0.04
46848	0.055
46976	0.065
47104	0.045
47232	0.065
47360	0.07
47488	0.06
47616	0.065
47744	0.05
47872	0.05
48000	0.09
48128	0.065
48256	0.04
48384	0.065
48512	0.045
48640	0.055
48768	0.085
48896	0.055
49024	0.04
49152	0.045
49280	0.04
49408	0.06
49536	0.05
49664	0.05
49792	0.05
49920	0.07
50048	0.04
50176	0.035
50304	0.06
50432	0.055
50560	0.05
50688	0.07
50816	0.06
50944	0.04
51072	0.065
51200	0.04
51328	0.085
51456	0.035
51584	0.065
51712	0.07
51840	0.04
51968	0.095
52096	0.08
52224	0.065
52352	0.085
52480	0.135
52608	0.205
52736	0.23
52864	0.345
52992	0.38
53120	0.415
53248	0.305
53376	0.36
53504	0.35
53632	0.23
53760	0.28
53888	0.23
54016	0.16
54144	0.145
54272	0.15
54400	0.16
54528	0.21
54656	0.12
54784	0.14
54912	0.11
55040	0.135
55168	0.09
55296	0.13
55424	0.1
55552	0.075
55680	0.1
55808	0.075
55936	0.095
56064	0.105
56192	0.085
56320	0.08
56448	0.065
56576	0.075
56704	0.055
56832	0.09
56960	0.06
57088	0.055
57216	0.055
57344	0.04
57472	0.055
57600	0.06
57728	0.05
57856	0.125
57984	0.035
58112	0.035
58240	0.07
58368	0.055
58496	0.07
58624	0.04
58752	0.055
58880	0.075
59008	0.075
59136	0.025
59264	0.065
59392	0.07
59520	0.085
59648	0.085
59776	0.04
59904	0.055
60032	0.035
60160	0.045
60288	0.065
60416	0.06
60544	0.035
60672	0.045
60800	0.04
60928	0.015
61056	0.035
61184	0.045
61312	0.045
61440	0.065
61568	0.055
61696	0.025
61824	0.04
61952	0.04
62080	0.06
62208	0.035
62336	0.07
62464	0.045
62592	0.04
62720	0.075
62848	0.07
62976	0.04
63104	0.06
63232	0.07
63360	0.045
63488	0.055
63616	0.075
63744	0.06
63872	0.025

## Sheet: Rate 2 (200 s)
TimeBins (ps)	Coincidence counts /s
-64000	0.05
-63872	0.035
-63744	0.015
-63616	0.03
-63488	0.025
-63360	0.02
-63232	0.015
-63104	0.015
-62976	0.055
-62848	0.025
-62720	0.02
-62592	0.025
-62464	0.01
-62336	0.01
-62208	0.015
-62080	0.005
-61952	0.01
-61824	0.025
-61696	0.01
-61568	0.01
-61440	0.02
-61312	0.01
-61184	0.005
-61056	0.02
-60928	0.02
-60800	0.015
-60672	0.02
-60544	0.015
-60416	0
-60288	0.01
-60160	0
-60032	0.01
-59904	0.01
-59776	0.01
-59648	0.015
-59520	0.015
-59392	0.01
-59264	0.03
-59136	0.015
-59008	0.01
-58880	0.005
-58752	0.01
-58624	0.005
-58496	0.015
-58368	0.005
-58240	0.005
-58112	0.01
-57984	0.015
-57856	0.01
-57728	0.01
-57600	0.005
-57472	0.005
-57344	0.005
-57216	0.01
-57088	0.005
-56960	0.01
-56832	0.005
-56704	0.015
-56576	0.01
-56448	0.02
-56320	0.005
-56192	0.005
-56064	0.02
-55936	0.02
-55808	0.005
-55680	0.01
-55552	0.01
-55424	0
-55296	0.015
-55168	0.005
-55040	0.015
-54912	0.005
-54784	0.015
-54656	0.02
-54528	0.015
-54400	0.01
-54272	0.015
-54144	0.03
-54016	0.01
-53888	0.02
-53760	0.015
-53632	0.025
-53504	0.015
-53376	0.01
-53248	0.02
-53120	0.045
-52992	0.01
-52864	0.055
-52736	0.06
-52608	0.09
-52480	0.075
-52352	0.05
-52224	0.055
-52096	0.085
-51968	0.06
-51840	0.035
-51712	0.05
-51584	0.035
-51456	0.03
-51328	0.035
-51200	0.01
-51072	0.04
-50944	0.035
-50816	0.035
-50688	0.04
-50560	0.045
-50432	0.015
-50304	0.02
-50176	0.04
-50048	0.025
-49920	0.035
-49792	0.01
-49664	0.03
-49536	0.035
-49408	0.03
-49280	0.02
-49152	0.005
-49024	0.035
-48896	0.035
-48768	0.015
-48640	0
-48512	0.02
-48384	0
-48256	0.03
-48128	0.03
-48000	0.02
-47872	0.02
-47744	0.02
-47616	0.01
-47488	0.02
-47360	0.02
-47232	0.015
-47104	0.015
-46976	0.015
-46848	0.01
-46720	0.025
-46592	0.025
-46464	0.005
-46336	0.01
-46208	0.02
-46080	0.015
-45952	0.015
-45824	0.01
-45696	0.03
-45568	0.015
-45440	0.01
-45312	0
-45184	0.04
-45056	0
-44928	0.01
-44800	0.005
-44672	0.015
-44544	0.01
-44416	0.01
-44288	0.01
-44160	0.01
-44032	0.005
-43904	0.025
-43776	0.015
-43648	0.02
-43520	0
-43392	0.01
-43264	0.005
-43136	0.005
-43008	0.055
-42880	0.01
-42752	0.01
-42624	0.005
-42496	0.005
-42368	0.015
-42240	0.02
-42112	0.015
-41984	0.015
-41856	0.03
-41728	0.015
-41600	0.005
-41472	0.005
-41344	0
-41216	0.005
-41088	0.025
-40960	0.005
-40832	0
-40704	0
-40576	0.015
-40448	0.01
-40320	0.015
-40192	0.01
-40064	0.02
-39936	0.03
-39808	0.035
-39680	0.035
-39552	0.075
-39424	0.055
-39296	0.055
-39168	0.07
-39040	0.05
-38912	0.065
-38784	0.07
-38656	0.04
-38528	0.065
-38400	0.075
-38272	0.015
-38144	0.025
-38016	0.005
-37888	0.055
-37760	0.005
-37632	0.02
-37504	0.035
-37376	0.02
-37248	0.025
-37120	0.01
-36992	0.005
-36864	0.005
-36736	0.02
-36608	0.01
-36480	0.025
-36352	0.02
-36224	0.02
-36096	0
-35968	0.015
-35840	0.025
-35712	0.015
-35584	0.005
-35456	0
-35328	0.015
-35200	0.005
-35072	0.005
-34944	0.01
-34816	0.01
-34688	0.025
-34560	0.01
-34432	0.005
-34304	0.005
-34176	0.035
-34048	0.01
-33920	0.02
-33792	0.015
-33664	0.02
-33536	0.01
-33408	0.015
-33280	0.02
-33152	0.02
-33024	0.005
-32896	0.015
-32768	0.025
-32640	0.02
-32512	0.02
-32384	0.01
-32256	0.015
-32128	0.01
-32000	0.015
-31872	0.025
-31744	0.025
-31616	0.01
-31488	0.02
-31360	0.01
-31232	0
-31104	0.01
-30976	0
-30848	0.01
-30720	0.015
-30592	0.02
-30464	0.015
-30336	0.015
-30208	0.005
-30080	0.005
-29952	0.01
-29824	0.015
-29696	0.015
-29568	0.005
-29440	0.025
-29312	0
-29184	0.005
-29056	0.005
-28928	0.015
-28800	0.015
-28672	0.015
-28544	0.005
-28416	0.005
-28288	0.015
-28160	0.005
-28032	0.025
-27904	0.015
-27776	0
-27648	0.015
-27520	0.01
-27392	0.01
-27264	0.01
-27136	0.02
-27008	0.015
-26880	0.03
-26752	0.035
-26624	0.025
-26496	0.065
-26368	0.055
-26240	0.04
-26112	0.075
-25984	0.07
-25856	0.08
-25728	0.07
-25600	0.04
-25472	0.05
-25344	0.035
-25216	0.02
-25088	0.01
-24960	0.05
-24832	0.05
-24704	0.03
-24576	0.035
-24448	0.025
-24320	0.03
-24192	0.045
-24064	0.05
-23936	0.01
-23808	0.02
-23680	0.01
-23552	0.02
-23424	0.04
-23296	0.02
-23168	0.015
-23040	0.005
-22912	0.01
-22784	0.035
-22656	0.015
-22528	0.015
-22400	0.01
-22272	0.01
-22144	0.01
-22016	0.02
-21888	0.01
-21760	0.025
-21632	0.015
-21504	0.005
-21376	0.01
-21248	0.025
-21120	0.025
-20992	0.01
-20864	0.01
-20736	0.005
-20608	0.03
-20480	0.005
-20352	0.005
-20224	0.01
-20096	0.025
-19968	0.005
-19840	0.025
-19712	0.005
-19584	0.015
-19456	0
-19328	0.005
-19200	0.02
-19072	0.02
-18944	0.015
-18816	0.02
-18688	0.005
-18560	0.03
-18432	0
-18304	0.015
-18176	0.03
-18048	0.015
-17920	0.02
-17792	0.025
-17664	0.02
-17536	0.015
-17408	0.025
-17280	0.005
-17152	0.01
-17024	0.01
-16896	0.01
-16768	0.01
-16640	0.015
-16512	0.02
-16384	0.01
-16256	0.005
-16128	0.025
-16000	0.005
-15872	0.01
-15744	0.01
-15616	0.03
-15488	0.015
-15360	0.015
-15232	0.015
-15104	0.02
-14976	0.02
-14848	0.015
-14720	0.015
-14592	0.025
-14464	0.01
-14336	0.015
-14208	0
-14080	0.01
-13952	0.02
-13824	0.01
-13696	0.01
-13568	0.025
-13440	0.015
-13312	0.09
-13184	0.095
-13056	0.065
-12928	0.05
-12800	0.065
-12672	0.065
-12544	0.05
-12416	0.05
-12288	0.035
-12160	0.045
-12032	0.035
-11904	0.05
-11776	0.065
-11648	0.045
-11520	0.03
-11392	0.02
-11264	0.05
-11136	0.015
-11008	0.025
-10880	0.03
-10752	0.02
-10624	0.015
-10496	0.01
-10368	0.025
-10240	0.02
-10112	0.01
-9984	0.015
-9856	0.005
-9728	0.025
-9600	0.01
-9472	0.03
-9344	0.04
-9216	0.01
-9088	0
-8960	0.015
-8832	0.005
-8704	0.005
-8576	0.025
-8448	0.005
-8320	0.01
-8192	0.02
-8064	0
-7936	0.005
-7808	0.005
-7680	0.025
-7552	0.015
-7424	0.015
-7296	0.015
-7168	0.04
-7040	0.005
-6912	0.015
-6784	0.025
-6656	0.005
-6528	0.005
-6400	0
-6272	0.01
-6144	0.02
-6016	0.01
-5888	0.02
-5760	0.015
-5632	0
-5504	0.015
-5376	0.01
-5248	0.025
-5120	0.005
-4992	0.005
-4864	0
-4736	0.02
-4608	0.01
-4480	0.025
-4352	0.01
-4224	0.015
-4096	0
-3968	0.01
-3840	0.03
-3712	0.015
-3584	0.01
-3456	0
-3328	0.01
-3200	0.01
-3072	0.015
-2944	0.01
-2816	0.005
-2688	0.015
-2560	0.025
-2432	0.01
-2304	0.01
-2176	0.005
-2048	0.005
-1920	0.03
-1792	0.01
-1664	0.015
-1536	0.015
-1408	0.01
-1280	0.03
-1152	0.045
-1024	0.055
-896	0.045
-768	0.065
-640	0.12
-512	0.27
-384	0.585
-256	1.22
-128	1.96
0	3.2
128	3.72
256	3.83
384	3.93
512	3.805
640	3.62
768	3.405
896	3.045
1024	2.625
1152	2.52
1280	2.01
1408	1.945
1536	1.765
1664	1.585
1792	1.37
1920	1.215
2048	1.09
2176	1.105
2304	0.96
2432	0.88
2560	0.805
2688	0.74
2816	0.635
2944	0.505
3072	0.555
3200	0.48
3328	0.475
3456	0.39
3584	0.295
3712	0.28
3840	0.25
3968	0.23
4096	0.255
4224	0.19
4352	0.21
4480	0.19
4608	0.145
4736	0.16
4864	0.19
4992	0.105
5120	0.145
5248	0.085
5376	0.15
5504	0.07
5632	0.07
5760	0.08
5888	0.075
6016	0.08
6144	0.06
6272	0.015
6400	0.055
6528	0.045
6656	0.035
6784	0.065
6912	0.04
7040	0.035
7168	0.02
7296	0.04
7424	0.02
7552	0.045
7680	0.035
7808	0.035
7936	0.035
8064	0.04
8192	0.035
8320	0.015
8448	0.01
8576	0.02
8704	0.005
8832	0.015
8960	0.02
9088	0.015
9216	0.025
9344	0.015
9472	0.03
9600	0.02
9728	0.02
9856	0.005
9984	0.005
10112	0.015
10240	0.025
10368	0.005
10496	0.015
10624	0.01
10752	0.005
10880	0.025
11008	0.015
11136	0.005
11264	0.015
11392	0.025
11520	0.005
11648	0.015
11776	0.015
11904	0.015
12032	0.01
12160	0.03
12288	0.015
12416	0.005
12544	0
12672	0.03
12800	0.02
12928	0.025
13056	0.035
13184	0.045
13312	0.09
13440	0.095
13568	0.065
13696	0.07
13824	0.055
13952	0.06
14080	0.055
14208	0.04
14336	0.06
14464	0.06
14592	0.07
14720	0.07
14848	0.06
14976	0.035
15104	0.03
15232	0.04
15360	0.015
15488	0.035
15616	0.02
15744	0.015
15872	0.02
16000	0.02
16128	0.02
16256	0.035
16384	0.005
16512	0.025
16640	0.02
16768	0.025
16896	0.025
17024	0.02
17152	0.015
17280	0.03
17408	0.005
17536	0.005
17664	0.025
17792	0.025
17920	0.015
18048	0.02
18176	0.03
18304	0.025
18432	0.005
18560	0.015
18688	0.02
18816	0.01
18944	0.03
19072	0.005
19200	0
19328	0.01
19456	0.01
19584	0.01
19712	0.01
19840	0.02
19968	0.01
20096	0.015
20224	0.01
20352	0.02
20480	0.02
20608	0.015
20736	0.01
20864	0.015
20992	0
21120	0.02
21248	0.03
21376	0.025
21504	0.015
21632	0.025
21760	0.015
21888	0.01
22016	0.02
22144	0.01
22272	0.01
22400	0.01
22528	0.015
22656	0.01
22784	0.01
22912	0.01
23040	0.005
23168	0.01
23296	0
23424	0.005
23552	0.03
23680	0.01
23808	0
23936	0.025
24064	0.01
24192	0.01
24320	0.01
24448	0.01
24576	0.02
24704	0.015
24832	0.02
24960	0.03
25088	0.015
25216	0
25344	0.02
25472	0.005
25600	0.015
25728	0.01
25856	0.01
25984	0.025
26112	0.02
26240	0.06
26368	0.05
26496	0.055
26624	0.1
26752	0.07
26880	0.15
27008	0.075
27136	0.05
27264	0.055
27392	0.06
27520	0.065
27648	0.045
27776	0.085
27904	0.055
28032	0.03
28160	0.02
28288	0.04
28416	0.035
28544	0.03
28672	0.035
28800	0.025
28928	0.035
29056	0.05
29184	0.025
29312	0.035
29440	0.03
29568	0.035
29696	0.02
29824	0.025
29952	0.04
30080	0.035
30208	0.025
30336	0.02
30464	0.01
30592	0.045
30720	0.02
30848	0.02
30976	0.04
31104	0.025
31232	0.015
31360	0.04
31488	0.01
31616	0.03
31744	0.015
31872	0.03
32000	0.035
32128	0.04
32256	0.03
32384	0.035
32512	0.08
32640	0.03
32768	0.05
32896	0.05
33024	0.035
33152	0.055
33280	0.055
33408	0.06
33536	0.025
33664	0.04
33792	0.035
33920	0.045
34048	0.04
34176	0.04
34304	0.01
34432	0.025
34560	0.02
34688	0.04
34816	0.01
34944	0.015
35072	0.025
35200	0.01
35328	0.03
35456	0.02
35584	0.015
35712	0.005
35840	0.005
35968	0.02
36096	0.03
36224	0.02
36352	0.035
36480	0.01
36608	0.015
36736	0.015
36864	0.025
36992	0.005
37120	0.025
37248	0.015
37376	0.01
37504	0.01
37632	0.005
37760	0.01
37888	0.005
38016	0.02
38144	0.02
38272	0.015
38400	0.02
38528	0.01
38656	0.025
38784	0.015
38912	0.01
39040	0.005
39168	0.01
39296	0.045
39424	0.05
39552	0.065
39680	0.1
39808	0.115
39936	0.08
40064	0.08
40192	0.085
40320	0.075
40448	0.085
40576	0.095
40704	0.045
40832	0.05
40960	0.065
41088	0.04
41216	0.03
41344	0.04
41472	0.035
41600	0.035
41728	0.025
41856	0.05
41984	0.02
42112	0.035
42240	0.06
42368	0.03
42496	0.015
42624	0.025
42752	0.005
42880	0.02
43008	0.02
43136	0.015
43264	0.015
43392	0.015
43520	0
43648	0.015
43776	0.025
43904	0.025
44032	0
44160	0.015
44288	0.01
44416	0.015
44544	0.015
44672	0.015
44800	0.015
44928	0.01
45056	0.03
45184	0.035
45312	0.01
45440	0.005
45568	0.02
45696	0.02
45824	0.01
45952	0.005
46080	0.01
46208	0.03
46336	0.03
46464	0.02
46592	0.03
46720	0.015
46848	0.005
46976	0.01
47104	0.02
47232	0.025
47360	0.02
47488	0.01
47616	0.025
47744	0.02
47872	0.015
48000	0.02
48128	0.005
48256	0.035
48384	0.015
48512	0.005
48640	0.005
48768	0.005
48896	0.01
49024	0.015
49152	0.025
49280	0.005
49408	0.01
49536	0.005
49664	0.02
49792	0.015
49920	0.015
50048	0.02
50176	0.02
50304	0.03
50432	0.015
50560	0.01
50688	0.01
50816	0.005
50944	0.02
51072	0.015
51200	0.015
51328	0.02
51456	0.005
51584	0.03
51712	0.01
51840	0.01
51968	0
52096	0.02
52224	0.015
52352	0.02
52480	0.055
52608	0.05
52736	0.06
52864	0.06
52992	0.095
53120	0.075
53248	0.075
53376	0.085
53504	0.09
53632	0.085
53760	0.035
53888	0.065
54016	0.06
54144	0.04
54272	0.055
54400	0.035
54528	0.03
54656	0.05
54784	0.06
54912	0.04
55040	0.045
55168	0.04
55296	0.03
55424	0.03
55552	0.03
55680	0.005
55808	0.03
55936	0.04
56064	0.01
56192	0.01
56320	0.02
56448	0.025
56576	0
56704	0.015
56832	0.01
56960	0.03
57088	0.01
57216	0.005
57344	0.015
57472	0
57600	0.005
57728	0.01
57856	0.025
57984	0.015
58112	0.005
58240	0.025
58368	0.015
58496	0.01
58624	0.015
58752	0
58880	0.025
59008	0.01
59136	0.035
59264	0.025
59392	0.015
59520	0.025
59648	0.035
59776	0.005
59904	0.02
60032	0
60160	0.02
60288	0.005
60416	0.01
60544	0.01
60672	0.015
60800	0.01
60928	0
61056	0
61184	0.015
61312	0.005
61440	0.01
61568	0.005
61696	0.005
61824	0.025
61952	0.01
62080	0.035
62208	0.035
62336	0.015
62464	0.01
62592	0.005
62720	0.005
62848	0.005
62976	0.035
63104	0.015
63232	0.005
63360	0.015
63488	0.01
63616	0.02
63744	0.01
63872	0.01

## Sheet: Rate 3 (200 s)
TimeBins (ps)	Coincidence counts /s
-64000	0.005
-63872	0
-63744	0.005
-63616	0.005
-63488	0
-63360	0
-63232	0.005
-63104	0.02
-62976	0
-62848	0
-62720	0.01
-62592	0
-62464	0.01
-62336	0.005
-62208	0.015
-62080	0.005
-61952	0
-61824	0.005
-61696	0.01
-61568	0
-61440	0.01
-61312	0.015
-61184	0.005
-61056	0.005
-60928	0.01
-60800	0.01
-60672	0.005
-60544	0
-60416	0
-60288	0
-60160	0
-60032	0.005
-59904	0.01
-59776	0
-59648	0
-59520	0.005
-59392	0.01
-59264	0
-59136	0
-59008	0
-58880	0
-58752	0.005
-58624	0.005
-58496	0
-58368	0
-58240	0.005
-58112	0.005
-57984	0
-57856	0.01
-57728	0.005
-57600	0
-57472	0
-57344	0.005
-57216	0.005
-57088	0
-56960	0.01
-56832	0
-56704	0
-56576	0
-56448	0
-56320	0.005
-56192	0.005
-56064	0.005
-55936	0
-55808	0
-55680	0.005
-55552	0.005
-55424	0
-55296	0
-55168	0.015
-55040	0
-54912	0
-54784	0
-54656	0.005
-54528	0.01
-54400	0.005
-54272	0
-54144	0.005
-54016	0.005
-53888	0.005
-53760	0.005
-53632	0.01
-53504	0
-53376	0
-53248	0.01
-53120	0.01
-52992	0.015
-52864	0.02
-52736	0.01
-52608	0.015
-52480	0.015
-52352	0.025
-52224	0
-52096	0.005
-51968	0.01
-51840	0.02
-51712	0.01
-51584	0.02
-51456	0
-51328	0.015
-51200	0.005
-51072	0.01
-50944	0.02
-50816	0.005
-50688	0.005
-50560	0.005
-50432	0
-50304	0
-50176	0
-50048	0
-49920	0.01
-49792	0.005
-49664	0
-49536	0.005
-49408	0.015
-49280	0
-49152	0.01
-49024	0
-48896	0.005
-48768	0.005
-48640	0
-48512	0.015
-48384	0.005
-48256	0
-48128	0
-48000	0.005
-47872	0
-47744	0
-47616	0.01
-47488	0.01
-47360	0.005
-47232	0.005
-47104	0
-46976	0.005
-46848	0
-46720	0
-46592	0
-46464	0.005
-46336	0.01
-46208	0
-46080	0
-45952	0.005
-45824	0.01
-45696	0
-45568	0
-45440	0.005
-45312	0
-45184	0
-45056	0
-44928	0.005
-44800	0
-44672	0.01
-44544	0.005
-44416	0.005
-44288	0.005
-44160	0
-44032	0.005
-43904	0.005
-43776	0
-43648	0
-43520	0
-43392	0.005
-43264	0
-43136	0.005
-43008	0
-42880	0.005
-42752	0
-42624	0
-42496	0
-42368	0
-42240	0.005
-42112	0.005
-41984	0.015
-41856	0
-41728	0.01
-41600	0
-41472	0
-41344	0.005
-41216	0.01
-41088	0.01
-40960	0
-40832	0.005
-40704	0
-40576	0.005
-40448	0.005
-40320	0.015
-40192	0.005
-40064	0
-39936	0.01
-39808	0
-39680	0.01
-39552	0.015
-39424	0
-39296	0.025
-39168	0.05
-39040	0.015
-38912	0.015
-38784	0.01
-38656	0.01
-38528	0
-38400	0.005
-38272	0.015
-38144	0
-38016	0.01
-37888	0
-37760	0
-37632	0.01
-37504	0.005
-37376	0.015
-37248	0
-37120	0
-36992	0.005
-36864	0.005
-36736	0
-36608	0.02
-36480	0.005
-36352	0.01
-36224	0.005
-36096	0
-35968	0
-35840	0
-35712	0.01
-35584	0
-35456	0.01
-35328	0
-35200	0
-35072	0.005
-34944	0.005
-34816	0.005
-34688	0
-34560	0
-34432	0
-34304	0
-34176	0.01
-34048	0
-33920	0
-33792	0
-33664	0.005
-33536	0.005
-33408	0
-33280	0
-33152	0.02
-33024	0.005
-32896	0
-32768	0.005
-32640	0
-32512	0.005
-32384	0
-32256	0.005
-32128	0.005
-32000	0
-31872	0.005
-31744	0
-31616	0
-31488	0
-31360	0
-31232	0
-31104	0
-30976	0.01
-30848	0.005
-30720	0
-30592	0
-30464	0
-30336	0.01
-30208	0
-30080	0
-29952	0.005
-29824	0.01
-29696	0.005
-29568	0
-29440	0.005
-29312	0
-29184	0
-29056	0.005
-28928	0.005
-28800	0
-28672	0.005
-28544	0.005
-28416	0.005
-28288	0
-28160	0.005
-28032	0.01
-27904	0.005
-27776	0
-27648	0.005
-27520	0
-27392	0
-27264	0
-27136	0.005
-27008	0
-26880	0.01
-26752	0.02
-26624	0.025
-26496	0.005
-26368	0.015
-26240	0.025
-26112	0.02
-25984	0.005
-25856	0.025
-25728	0.01
-25600	0.02
-25472	0
-25344	0.01
-25216	0.015
-25088	0.01
-24960	0
-24832	0
-24704	0.005
-24576	0
-24448	0
-24320	0.01
-24192	0
-24064	0.005
-23936	0.01
-23808	0
-23680	0
-23552	0.005
-23424	0
-23296	0.005
-23168	0.005
-23040	0.005
-22912	0
-22784	0.005
-22656	0.005
-22528	0
-22400	0
-22272	0.005
-22144	0
-22016	0
-21888	0.005
-21760	0
-21632	0.01
-21504	0.005
-21376	0.005
-21248	0
-21120	0
-20992	0
-20864	0
-20736	0
-20608	0
-20480	0.01
-20352	0.01
-20224	0
-20096	0
-19968	0.01
-19840	0.005
-19712	0.005
-19584	0.01
-19456	0
-19328	0.005
-19200	0.005
-19072	0.01
-18944	0.005
-18816	0
-18688	0
-18560	0.005
-18432	0.005
-18304	0
-18176	0.005
-18048	0
-17920	0.005
-17792	0
-17664	0.01
-17536	0
-17408	0.005
-17280	0.01
-17152	0.005
-17024	0
-16896	0
-16768	0.005
-16640	0.005
-16512	0
-16384	0
-16256	0
-16128	0.005
-16000	0
-15872	0
-15744	0.005
-15616	0
-15488	0
-15360	0.005
-15232	0.005
-15104	0.01
-14976	0
-14848	0
-14720	0
-14592	0
-14464	0.005
-14336	0
-14208	0
-14080	0
-13952	0.01
-13824	0
-13696	0.01
-13568	0.015
-13440	0.02
-13312	0.005
-13184	0.015
-13056	0.03
-12928	0.015
-12800	0.015
-12672	0
-12544	0.015
-12416	0.015
-12288	0.01
-12160	0
-12032	0.01
-11904	0
-11776	0.01
-11648	0.005
-11520	0.01
-11392	0.01
-11264	0
-11136	0.005
-11008	0.005
-10880	0.02
-10752	0.025
-10624	0.02
-10496	0
-10368	0.015
-10240	0
-10112	0.01
-9984	0
-9856	0.01
-9728	0.01
-9600	0.005
-9472	0.005
-9344	0
-9216	0.01
-9088	0.005
-8960	0
-8832	0
-8704	0
-8576	0.015
-8448	0.01
-8320	0
-8192	0
-8064	0.005
-7936	0
-7808	0
-7680	0.005
-7552	0
-7424	0
-7296	0.01
-7168	0
-7040	0
-6912	0.005
-6784	0
-6656	0.01
-6528	0.005
-6400	0.005
-6272	0.005
-6144	0.015
-6016	0.005
-5888	0
-5760	0.005
-5632	0.005
-5504	0
-5376	0.005
-5248	0.005
-5120	0
-4992	0.005
-4864	0.005
-4736	0
-4608	0
-4480	0
-4352	0
-4224	0
-4096	0.005
-3968	0
-3840	0.005
-3712	0
-3584	0.005
-3456	0
-3328	0.01
-3200	0
-3072	0
-2944	0
-2816	0.01
-2688	0
-2560	0
-2432	0.01
-2304	0.005
-2176	0
-2048	0.005
-1920	0
-1792	0.005
-1664	0.01
-1536	0.01
-1408	0.015
-1280	0
-1152	0.02
-1024	0.015
-896	0.015
-768	0.035
-640	0.06
-512	0.1
-384	0.245
-256	0.58
-128	0.895
0	1.325
128	1.685
256	1.885
384	1.955
512	1.89
640	1.615
768	1.555
896	1.43
1024	1.3
1152	1.29
1280	1.05
1408	0.905
1536	0.89
1664	0.795
1792	0.61
1920	0.605
2048	0.465
2176	0.4
2304	0.515
2432	0.375
2560	0.375
2688	0.275
2816	0.4
2944	0.275
3072	0.265
3200	0.18
3328	0.26
3456	0.195
3584	0.155
3712	0.13
3840	0.125
3968	0.145
4096	0.15
4224	0.11
4352	0.11
4480	0.065
4608	0.105
4736	0.08
4864	0.075
4992	0.06
5120	0.075
5248	0.04
5376	0.05
5504	0.015
5632	0.05
5760	0.035
5888	0.04
6016	0.015
6144	0.015
6272	0.01
6400	0.02
6528	0.025
6656	0.02
6784	0.02
6912	0.005
7040	0.015
7168	0.015
7296	0.02
7424	0.01
7552	0.01
7680	0.01
7808	0
7936	0
8064	0.005
8192	0
8320	0.005
8448	0.01
8576	0.005
8704	0
8832	0.01
8960	0.005
9088	0.005
9216	0.005
9344	0
9472	0
9600	0.005
9728	0
9856	0
9984	0
10112	0
10240	0
10368	0.01
10496	0
10624	0.005
10752	0.01
10880	0.005
11008	0
11136	0.005
11264	0.005
11392	0
11520	0.005
11648	0.01
11776	0.01
11904	0.005
12032	0
12160	0.005
12288	0.015
12416	0
12544	0.005
12672	0
12800	0
12928	0.005
13056	0.02
13184	0.015
13312	0.015
13440	0.035
13568	0.02
13696	0.025
13824	0.02
13952	0.015
14080	0.015
14208	0
14336	0.02
14464	0.015
14592	0
14720	0.005
14848	0.01
14976	0.005
15104	0.01
15232	0.005
15360	0.01
15488	0.01
15616	0.01
15744	0.005
15872	0.01
16000	0
16128	0
16256	0.02
16384	0.01
16512	0.015
16640	0.005
16768	0.015
16896	0.005
17024	0.005
17152	0
17280	0.02
17408	0
17536	0
17664	0.005
17792	0
17920	0
18048	0.005
18176	0.005
18304	0
18432	0
18560	0.005
18688	0.01
18816	0
18944	0
19072	0.01
19200	0.005
19328	0.005
19456	0.005
19584	0
19712	0.005
19840	0
19968	0.005
20096	0.015
20224	0.005
20352	0.005
20480	0.01
20608	0.005
20736	0
20864	0
20992	0
21120	0
21248	0
21376	0
21504	0.015
21632	0.01
21760	0.005
21888	0.01
22016	0.005
22144	0
22272	0.01
22400	0
22528	0.005
22656	0
22784	0
22912	0.01
23040	0.005
23168	0
23296	0
23424	0.005
23552	0
23680	0
23808	0
23936	0
24064	0.005
24192	0.015
24320	0.01
24448	0
24576	0.005
24704	0.005
24832	0
24960	0.015
25088	0.005
25216	0.005
25344	0.01
25472	0
25600	0.01
25728	0
25856	0
25984	0
26112	0.005
26240	0.01
26368	0.01
26496	0.015
26624	0.03
26752	0.015
26880	0.025
27008	0.025
27136	0.035
27264	0.025
27392	0.015
27520	0.01
27648	0.015
27776	0.01
27904	0.015
28032	0.005
28160	0.01
28288	0
28416	0
28544	0.02
28672	0
28800	0.015
28928	0.01
29056	0.01
29184	0
29312	0.01
29440	0.005
29568	0
29696	0
29824	0.01
29952	0.005
30080	0
30208	0
30336	0.005
30464	0.005
30592	0.005
30720	0.01
30848	0.01
30976	0.005
31104	0.01
31232	0
31360	0.005
31488	0.015
31616	0.01
31744	0.015
31872	0
32000	0
32128	0.015
32256	0.01
32384	0.03
32512	0.02
32640	0.03
32768	0.025
32896	0.02
33024	0.03
33152	0.025
33280	0.02
33408	0
33536	0.01
33664	0.015
33792	0
33920	0.01
34048	0.01
34176	0.015
34304	0.015
34432	0
34560	0.01
34688	0.015
34816	0.01
34944	0
35072	0.01
35200	0
35328	0
35456	0
35584	0.01
35712	0.005
35840	0
35968	0
36096	0.01
36224	0.005
36352	0.005
36480	0
36608	0.01
36736	0.01
36864	0.005
36992	0.01
37120	0.005
37248	0
37376	0.01
37504	0
37632	0.01
37760	0.005
37888	0
38016	0
38144	0.01
38272	0
38400	0.005
38528	0
38656	0
38784	0
38912	0
39040	0
39168	0
39296	0.005
39424	0.01
39552	0.02
39680	0.015
39808	0.025
39936	0.02
40064	0.04
40192	0.025
40320	0.025
40448	0.01
40576	0.025
40704	0.015
40832	0.02
40960	0.005
41088	0.01
41216	0.01
41344	0
41472	0.005
41600	0.01
41728	0
41856	0.01
41984	0.005
42112	0.005
42240	0.01
42368	0.005
42496	0.015
42624	0
42752	0.005
42880	0.005
43008	0.01
43136	0.01
43264	0
43392	0
43520	0.01
43648	0
43776	0
43904	0.005
44032	0.005
44160	0
44288	0
44416	0.005
44544	0.025
44672	0
44800	0
44928	0
45056	0.005
45184	0.005
45312	0
45440	0.01
45568	0.005
45696	0
45824	0.01
45952	0.01
46080	0
46208	0.005
46336	0
46464	0
46592	0.01
46720	0
46848	0
46976	0.005
47104	0
47232	0.005
47360	0
47488	0.005
47616	0
47744	0
47872	0.005
48000	0
48128	0.005
48256	0
48384	0
48512	0.005
48640	0
48768	0.01
48896	0
49024	0
49152	0
49280	0.005
49408	0.005
49536	0
49664	0.005
49792	0.005
49920	0.005
50048	0
50176	0.01
50304	0
50432	0
50560	0
50688	0.005
50816	0
50944	0.005
51072	0.005
51200	0
51328	0.005
51456	0
51584	0.005
51712	0.005
51840	0.015
51968	0.005
52096	0.005
52224	0.015
52352	0
52480	0.005
52608	0.01
52736	0.005
52864	0.015
52992	0.015
53120	0.025
53248	0.02
53376	0.01
53504	0.015
53632	0.015
53760	0.015
53888	0.01
54016	0.025
54144	0.015
54272	0.02
54400	0.01
54528	0.015
54656	0.01
54784	0.005
54912	0
55040	0.005
55168	0.005
55296	0.005
55424	0
55552	0
55680	0.005
55808	0.005
55936	0
56064	0.01
56192	0
56320	0.005
56448	0.005
56576	0.01
56704	0.005
56832	0.005
56960	0
57088	0
57216	0.01
57344	0.005
57472	0
57600	0.01
57728	0
57856	0.005
57984	0
58112	0.01
58240	0.01
58368	0
58496	0
58624	0.01
58752	0
58880	0.005
59008	0.005
59136	0.005
59264	0.005
59392	0.01
59520	0.01
59648	0
59776	0.005
59904	0.005
60032	0
60160	0
60288	0
60416	0.01
60544	0.005
60672	0.005
60800	0.005
60928	0.005
61056	0
61184	0.005
61312	0.01
61440	0
61568	0
61696	0.005
61824	0
61952	0
62080	0.005
62208	0
62336	0
62464	0
62592	0
62720	0
62848	0
62976	0
63104	0.01
63232	0
63360	0
63488	0
63616	0
63744	0
63872	0.01

## Sheet: Inset
Rate	Average photon pair number, n_p	Lifetime (ns)	95% confidence bounds (ns)	95% confidence bounds (ns)
Rate 1	0.0458	1.204	1.151	1.257
Rate 2	0.0214	1.214	1.182	1.247
Rate 3	0.0103	1.239	1.207	1.27
