# Supplementary material for: Single-photon absorption and emission from a natural photosynthetic complex
Source: Nature. 2023 Jun 14;619(7969):300–4. doi: 10.1038/s41586-023-06121-5 (PMC10338339; doi:10.1038/s41586-023-06121-5)
Supplement: Supplementary file 5 — Source Data Fig. 2 [file 41586_2023_6121_MOESM5_ESM.xlsx]

## Sheet: Heralded incident (10 s)
Rate	Average photon pair number, n_p	N_H (in 10 s)	N_2 (in 10 s)	N_3 (in 10 s)	N_C (in 10 s)	g(2)(t=0) = (N_H*N_C)/(N_2*N_3)	g(2)(t=0) standard deviation = (N_H*Sqrt(N_C))/(N_2*N_3)
Rate 1	0.0458	9599043	993196	1021752	7531	0.0712361	0.000820869
Rate 2	0.0214	4667451	486031	498048	1773	0.0341864	0.000811893
Rate 3	0.0103	2314130	240399	247030	432	0.0168341	0.00080993

## Sheet: Heralded fluorescent (5 hours)
Rate	Average photon pair number, n_p	N_H (in 5 hours)	N_2 (in 5 hours)	N_3 (in 5 hours)	N_C (in 5 hours)	g(2)(t=0) = (N_H*N_C)/(N_2*N_3)	g(2)(t=0) standard deviation = (N_H*Sqrt(N_C))/(N_2*N_3)
Rate 1	0.0458	17773649622	819108	849299	8	0.204392	0.0722636
