# Supplementary material for: Single-photon absorption and emission from a natural photosynthetic complex
Source: Nature. 2023 Jun 14;619(7969):300–4. doi: 10.1038/s41586-023-06121-5 (PMC10338339; doi:10.1038/s41586-023-06121-5)
Supplement: Supplementary file 6 — Source Data Fig. 3 [file 41586_2023_6121_MOESM6_ESM.xlsx]

## Sheet: Fig3b Experiments (5 hours)
HeraldNumber	EventCount	P(N) = EventCount/TotalEventCount	P(N) standard deviation = Sqrt(EventCount)/TotalEventCount		e_hf
0	8	4.79495e-06	1.69527e-06		9.38705e-05
1	186	0.000111483	8.1743e-06
2	147	8.81072e-05	7.26696e-06
3	158	9.47003e-05	7.53395e-06
4	142	8.51104e-05	7.1423e-06
5	178	0.000106688	7.99658e-06
6	153	9.17034e-05	7.41378e-06
7	160	9.5899e-05	7.58148e-06
8	163	9.76971e-05	7.65223e-06
9	159	9.52996e-05	7.55775e-06
10	176	0.000105489	7.95152e-06
11	154	9.23028e-05	7.43797e-06
12	160	9.5899e-05	7.58148e-06
13	177	0.000106088	7.97408e-06
14	178	0.000106688	7.99658e-06
15	146	8.75078e-05	7.2422e-06
16	154	9.23028e-05	7.43797e-06
17	162	9.70977e-05	7.62872e-06
18	136	8.15141e-05	6.98978e-06
19	182	0.000109085	8.08593e-06
20	141	8.4511e-05	7.11711e-06
21	168	0.000100694	7.76871e-06
22	164	9.82965e-05	7.67567e-06
23	180	0.000107886	8.04138e-06
24	157	9.41009e-05	7.51007e-06
25	156	9.35015e-05	7.48611e-06
26	132	7.91167e-05	6.88622e-06
27	137	8.21135e-05	7.01543e-06
28	172	0.000103091	7.86065e-06
29	186	0.000111483	8.1743e-06
30	150	8.99053e-05	7.34074e-06
31	146	8.75078e-05	7.2422e-06
32	152	9.1104e-05	7.38951e-06
33	159	9.52996e-05	7.55775e-06
34	156	9.35015e-05	7.48611e-06
35	159	9.52996e-05	7.55775e-06
36	169	0.000101293	7.79179e-06
37	149	8.93059e-05	7.31623e-06
38	162	9.70977e-05	7.62872e-06
39	169	0.000101293	7.79179e-06
40	160	9.5899e-05	7.58148e-06
41	139	8.33123e-05	7.06645e-06
42	156	9.35015e-05	7.48611e-06
43	139	8.33123e-05	7.06645e-06
44	167	0.000100095	7.74555e-06
45	148	8.87066e-05	7.29164e-06
46	188	0.000112681	8.21813e-06
47	144	8.63091e-05	7.19242e-06
48	139	8.33123e-05	7.06645e-06
49	156	9.35015e-05	7.48611e-06
50	145	8.69085e-05	7.21736e-06
51	135	8.09148e-05	6.96404e-06
52	160	9.5899e-05	7.58148e-06
53	136	8.15141e-05	6.98978e-06
54	156	9.35015e-05	7.48611e-06
55	152	9.1104e-05	7.38951e-06
56	157	9.41009e-05	7.51007e-06
57	150	8.99053e-05	7.34074e-06
58	141	8.4511e-05	7.11711e-06
59	145	8.69085e-05	7.21736e-06
60	143	8.57097e-05	7.16741e-06
61	135	8.09148e-05	6.96404e-06
62	148	8.87066e-05	7.29164e-06
63	177	0.000106088	7.97408e-06
64	155	9.29022e-05	7.46208e-06
65	155	9.29022e-05	7.46208e-06
66	177	0.000106088	7.97408e-06
67	135	8.09148e-05	6.96404e-06
68	162	9.70977e-05	7.62872e-06
69	168	0.000100694	7.76871e-06
70	130	7.79179e-05	6.83386e-06
71	139	8.33123e-05	7.06645e-06
72	157	9.41009e-05	7.51007e-06
73	174	0.00010429	7.90622e-06
74	137	8.21135e-05	7.01543e-06
75	174	0.00010429	7.90622e-06
76	138	8.27129e-05	7.04099e-06
77	170	0.000101893	7.81481e-06
78	164	9.82965e-05	7.67567e-06
79	145	8.69085e-05	7.21736e-06
80	184	0.000110284	8.13023e-06
81	154	9.23028e-05	7.43797e-06
82	163	9.76971e-05	7.65223e-06
83	165	9.88958e-05	7.69903e-06
84	169	0.000101293	7.79179e-06
85	135	8.09148e-05	6.96404e-06
86	120	7.19242e-05	6.56576e-06
87	156	9.35015e-05	7.48611e-06
88	176	0.000105489	7.95152e-06
89	149	8.93059e-05	7.31623e-06
90	151	9.05047e-05	7.36517e-06
91	167	0.000100095	7.74555e-06
92	158	9.47003e-05	7.53395e-06
93	171	0.000102492	7.83776e-06
94	164	9.82965e-05	7.67567e-06
95	128	7.67192e-05	6.78108e-06
96	140	8.39116e-05	7.09183e-06
97	159	9.52996e-05	7.55775e-06
98	144	8.63091e-05	7.19242e-06
99	144	8.63091e-05	7.19242e-06
100	157	9.41009e-05	7.51007e-06
101	143	8.57097e-05	7.16741e-06
102	160	9.5899e-05	7.58148e-06
103	137	8.21135e-05	7.01543e-06
104	133	7.9716e-05	6.91226e-06
105	151	9.05047e-05	7.36517e-06
106	177	0.000106088	7.97408e-06
107	177	0.000106088	7.97408e-06
108	139	8.33123e-05	7.06645e-06
109	135	8.09148e-05	6.96404e-06
110	142	8.51104e-05	7.1423e-06
111	134	8.03154e-05	6.93819e-06
112	173	0.000103691	7.88346e-06
113	163	9.76971e-05	7.65223e-06
114	168	0.000100694	7.76871e-06
115	160	9.5899e-05	7.58148e-06
116	128	7.67192e-05	6.78108e-06
117	164	9.82965e-05	7.67567e-06
118	167	0.000100095	7.74555e-06
119	159	9.52996e-05	7.55775e-06
120	151	9.05047e-05	7.36517e-06
121	139	8.33123e-05	7.06645e-06
122	157	9.41009e-05	7.51007e-06
123	171	0.000102492	7.83776e-06
124	146	8.75078e-05	7.2422e-06
125	144	8.63091e-05	7.19242e-06
126	162	9.70977e-05	7.62872e-06
127	148	8.87066e-05	7.29164e-06
128	156	9.35015e-05	7.48611e-06
129	137	8.21135e-05	7.01543e-06
130	162	9.70977e-05	7.62872e-06
131	149	8.93059e-05	7.31623e-06
132	142	8.51104e-05	7.1423e-06
133	158	9.47003e-05	7.53395e-06
134	148	8.87066e-05	7.29164e-06
135	145	8.69085e-05	7.21736e-06
136	133	7.9716e-05	6.91226e-06
137	171	0.000102492	7.83776e-06
138	151	9.05047e-05	7.36517e-06
139	148	8.87066e-05	7.29164e-06
140	132	7.91167e-05	6.88622e-06
141	164	9.82965e-05	7.67567e-06
142	171	0.000102492	7.83776e-06
143	164	9.82965e-05	7.67567e-06
144	152	9.1104e-05	7.38951e-06
145	174	0.00010429	7.90622e-06
146	162	9.70977e-05	7.62872e-06
147	164	9.82965e-05	7.67567e-06
148	163	9.76971e-05	7.65223e-06
149	153	9.17034e-05	7.41378e-06
150	145	8.69085e-05	7.21736e-06
151	147	8.81072e-05	7.26696e-06
152	153	9.17034e-05	7.41378e-06
153	169	0.000101293	7.79179e-06
154	147	8.81072e-05	7.26696e-06
155	163	9.76971e-05	7.65223e-06
156	129	7.73186e-05	6.80752e-06
157	159	9.52996e-05	7.55775e-06
158	146	8.75078e-05	7.2422e-06
159	163	9.76971e-05	7.65223e-06
160	155	9.29022e-05	7.46208e-06
161	162	9.70977e-05	7.62872e-06
162	146	8.75078e-05	7.2422e-06
163	142	8.51104e-05	7.1423e-06
164	147	8.81072e-05	7.26696e-06
165	137	8.21135e-05	7.01543e-06
166	154	9.23028e-05	7.43797e-06
167	152	9.1104e-05	7.38951e-06
168	156	9.35015e-05	7.48611e-06
169	153	9.17034e-05	7.41378e-06
170	140	8.39116e-05	7.09183e-06
171	152	9.1104e-05	7.38951e-06
172	160	9.5899e-05	7.58148e-06
173	171	0.000102492	7.83776e-06
174	172	0.000103091	7.86065e-06
175	168	0.000100694	7.76871e-06
176	156	9.35015e-05	7.48611e-06
177	162	9.70977e-05	7.62872e-06
178	148	8.87066e-05	7.29164e-06
179	150	8.99053e-05	7.34074e-06
180	177	0.000106088	7.97408e-06
181	142	8.51104e-05	7.1423e-06
182	136	8.15141e-05	6.98978e-06
183	155	9.29022e-05	7.46208e-06
184	146	8.75078e-05	7.2422e-06
185	161	9.64984e-05	7.60514e-06
186	152	9.1104e-05	7.38951e-06
187	183	0.000109684	8.10811e-06
188	180	0.000107886	8.04138e-06
189	161	9.64984e-05	7.60514e-06
190	161	9.64984e-05	7.60514e-06
191	160	9.5899e-05	7.58148e-06
192	145	8.69085e-05	7.21736e-06
193	138	8.27129e-05	7.04099e-06
194	151	9.05047e-05	7.36517e-06
195	156	9.35015e-05	7.48611e-06
196	170	0.000101893	7.81481e-06
197	169	0.000101293	7.79179e-06
198	180	0.000107886	8.04138e-06
199	146	8.75078e-05	7.2422e-06
200	147	8.81072e-05	7.26696e-06
201	136	8.15141e-05	6.98978e-06
202	170	0.000101893	7.81481e-06
203	136	8.15141e-05	6.98978e-06
204	151	9.05047e-05	7.36517e-06
205	170	0.000101893	7.81481e-06
206	156	9.35015e-05	7.48611e-06
207	135	8.09148e-05	6.96404e-06
208	170	0.000101893	7.81481e-06
209	140	8.39116e-05	7.09183e-06
210	160	9.5899e-05	7.58148e-06
211	157	9.41009e-05	7.51007e-06
212	129	7.73186e-05	6.80752e-06
213	155	9.29022e-05	7.46208e-06
214	168	0.000100694	7.76871e-06
215	161	9.64984e-05	7.60514e-06
216	167	0.000100095	7.74555e-06
217	152	9.1104e-05	7.38951e-06
218	141	8.4511e-05	7.11711e-06
219	136	8.15141e-05	6.98978e-06
220	149	8.93059e-05	7.31623e-06
221	154	9.23028e-05	7.43797e-06
222	185	0.000110883	8.1523e-06
223	173	0.000103691	7.88346e-06
224	153	9.17034e-05	7.41378e-06
225	152	9.1104e-05	7.38951e-06
226	165	9.88958e-05	7.69903e-06
227	168	0.000100694	7.76871e-06
228	153	9.17034e-05	7.41378e-06
229	153	9.17034e-05	7.41378e-06
230	150	8.99053e-05	7.34074e-06
231	174	0.00010429	7.90622e-06
232	152	9.1104e-05	7.38951e-06
233	160	9.5899e-05	7.58148e-06
234	158	9.47003e-05	7.53395e-06
235	158	9.47003e-05	7.53395e-06
236	185	0.000110883	8.1523e-06
237	146	8.75078e-05	7.2422e-06
238	148	8.87066e-05	7.29164e-06
239	167	0.000100095	7.74555e-06
240	138	8.27129e-05	7.04099e-06
241	155	9.29022e-05	7.46208e-06
242	172	0.000103091	7.86065e-06
243	157	9.41009e-05	7.51007e-06
244	155	9.29022e-05	7.46208e-06
245	140	8.39116e-05	7.09183e-06
246	128	7.67192e-05	6.78108e-06
247	171	0.000102492	7.83776e-06
248	165	9.88958e-05	7.69903e-06
249	138	8.27129e-05	7.04099e-06
250	139	8.33123e-05	7.06645e-06
251	133	7.9716e-05	6.91226e-06
252	159	9.52996e-05	7.55775e-06
253	171	0.000102492	7.83776e-06
254	142	8.51104e-05	7.1423e-06
255	139	8.33123e-05	7.06645e-06
256	147	8.81072e-05	7.26696e-06
257	133	7.9716e-05	6.91226e-06
258	152	9.1104e-05	7.38951e-06
259	149	8.93059e-05	7.31623e-06
260	147	8.81072e-05	7.26696e-06
261	157	9.41009e-05	7.51007e-06
262	139	8.33123e-05	7.06645e-06
263	144	8.63091e-05	7.19242e-06
264	134	8.03154e-05	6.93819e-06
265	156	9.35015e-05	7.48611e-06
266	150	8.99053e-05	7.34074e-06
267	163	9.76971e-05	7.65223e-06
268	138	8.27129e-05	7.04099e-06
269	138	8.27129e-05	7.04099e-06
270	153	9.17034e-05	7.41378e-06
271	163	9.76971e-05	7.65223e-06
272	156	9.35015e-05	7.48611e-06
273	139	8.33123e-05	7.06645e-06
274	152	9.1104e-05	7.38951e-06
275	162	9.70977e-05	7.62872e-06
276	140	8.39116e-05	7.09183e-06
277	158	9.47003e-05	7.53395e-06
278	149	8.93059e-05	7.31623e-06
279	163	9.76971e-05	7.65223e-06
280	154	9.23028e-05	7.43797e-06
281	151	9.05047e-05	7.36517e-06
282	152	9.1104e-05	7.38951e-06
283	142	8.51104e-05	7.1423e-06
284	130	7.79179e-05	6.83386e-06
285	148	8.87066e-05	7.29164e-06
286	163	9.76971e-05	7.65223e-06
287	155	9.29022e-05	7.46208e-06
288	142	8.51104e-05	7.1423e-06
289	152	9.1104e-05	7.38951e-06
290	150	8.99053e-05	7.34074e-06
291	151	9.05047e-05	7.36517e-06
292	152	9.1104e-05	7.38951e-06
293	145	8.69085e-05	7.21736e-06
294	151	9.05047e-05	7.36517e-06
295	137	8.21135e-05	7.01543e-06
296	158	9.47003e-05	7.53395e-06
297	141	8.4511e-05	7.11711e-06
298	135	8.09148e-05	6.96404e-06
299	142	8.51104e-05	7.1423e-06
300	176	0.000105489	7.95152e-06
301	149	8.93059e-05	7.31623e-06
302	153	9.17034e-05	7.41378e-06
303	149	8.93059e-05	7.31623e-06
304	152	9.1104e-05	7.38951e-06
305	156	9.35015e-05	7.48611e-06
306	173	0.000103691	7.88346e-06
307	145	8.69085e-05	7.21736e-06
308	168	0.000100694	7.76871e-06
309	168	0.000100694	7.76871e-06
310	166	9.94952e-05	7.72233e-06
311	162	9.70977e-05	7.62872e-06
312	169	0.000101293	7.79179e-06
313	157	9.41009e-05	7.51007e-06
314	162	9.70977e-05	7.62872e-06
315	130	7.79179e-05	6.83386e-06
316	138	8.27129e-05	7.04099e-06
317	164	9.82965e-05	7.67567e-06
318	143	8.57097e-05	7.16741e-06
319	139	8.33123e-05	7.06645e-06
320	160	9.5899e-05	7.58148e-06
321	137	8.21135e-05	7.01543e-06
322	132	7.91167e-05	6.88622e-06
323	170	0.000101893	7.81481e-06
324	160	9.5899e-05	7.58148e-06
325	170	0.000101893	7.81481e-06
326	161	9.64984e-05	7.60514e-06
327	185	0.000110883	8.1523e-06
328	161	9.64984e-05	7.60514e-06
329	156	9.35015e-05	7.48611e-06
330	148	8.87066e-05	7.29164e-06
331	160	9.5899e-05	7.58148e-06
332	153	9.17034e-05	7.41378e-06
333	158	9.47003e-05	7.53395e-06
334	153	9.17034e-05	7.41378e-06
335	165	9.88958e-05	7.69903e-06
336	168	0.000100694	7.76871e-06
337	150	8.99053e-05	7.34074e-06
338	155	9.29022e-05	7.46208e-06
339	158	9.47003e-05	7.53395e-06
340	134	8.03154e-05	6.93819e-06
341	139	8.33123e-05	7.06645e-06
342	146	8.75078e-05	7.2422e-06
343	153	9.17034e-05	7.41378e-06
344	146	8.75078e-05	7.2422e-06
345	167	0.000100095	7.74555e-06
346	156	9.35015e-05	7.48611e-06
347	170	0.000101893	7.81481e-06
348	134	8.03154e-05	6.93819e-06
349	157	9.41009e-05	7.51007e-06
350	129	7.73186e-05	6.80752e-06
351	166	9.94952e-05	7.72233e-06
352	143	8.57097e-05	7.16741e-06
353	157	9.41009e-05	7.51007e-06
354	175	0.00010489	7.9289e-06
355	133	7.9716e-05	6.91226e-06
356	134	8.03154e-05	6.93819e-06
357	152	9.1104e-05	7.38951e-06
358	159	9.52996e-05	7.55775e-06
359	140	8.39116e-05	7.09183e-06
360	132	7.91167e-05	6.88622e-06
361	118	7.07255e-05	6.51081e-06
362	146	8.75078e-05	7.2422e-06
363	174	0.00010429	7.90622e-06
364	162	9.70977e-05	7.62872e-06
365	169	0.000101293	7.79179e-06
366	168	0.000100694	7.76871e-06
367	173	0.000103691	7.88346e-06
368	179	0.000107287	8.01901e-06
369	186	0.000111483	8.1743e-06
370	164	9.82965e-05	7.67567e-06
371	157	9.41009e-05	7.51007e-06
372	141	8.4511e-05	7.11711e-06
373	141	8.4511e-05	7.11711e-06
374	132	7.91167e-05	6.88622e-06
375	142	8.51104e-05	7.1423e-06
376	145	8.69085e-05	7.21736e-06
377	145	8.69085e-05	7.21736e-06
378	183	0.000109684	8.10811e-06
379	159	9.52996e-05	7.55775e-06
380	171	0.000102492	7.83776e-06
381	153	9.17034e-05	7.41378e-06
382	113	6.77287e-05	6.37138e-06
383	152	9.1104e-05	7.38951e-06
384	140	8.39116e-05	7.09183e-06
385	151	9.05047e-05	7.36517e-06
386	150	8.99053e-05	7.34074e-06
387	150	8.99053e-05	7.34074e-06
388	147	8.81072e-05	7.26696e-06
389	167	0.000100095	7.74555e-06
390	142	8.51104e-05	7.1423e-06
391	150	8.99053e-05	7.34074e-06
392	155	9.29022e-05	7.46208e-06
393	157	9.41009e-05	7.51007e-06
394	165	9.88958e-05	7.69903e-06
395	153	9.17034e-05	7.41378e-06
396	160	9.5899e-05	7.58148e-06
397	156	9.35015e-05	7.48611e-06
398	122	7.3123e-05	6.62024e-06
399	154	9.23028e-05	7.43797e-06
400	167	0.000100095	7.74555e-06
401	150	8.99053e-05	7.34074e-06
402	168	0.000100694	7.76871e-06
403	167	0.000100095	7.74555e-06
404	147	8.81072e-05	7.26696e-06
405	176	0.000105489	7.95152e-06
406	157	9.41009e-05	7.51007e-06
407	134	8.03154e-05	6.93819e-06
408	153	9.17034e-05	7.41378e-06
409	180	0.000107886	8.04138e-06
410	171	0.000102492	7.83776e-06
411	157	9.41009e-05	7.51007e-06
412	151	9.05047e-05	7.36517e-06
413	154	9.23028e-05	7.43797e-06
414	147	8.81072e-05	7.26696e-06
415	130	7.79179e-05	6.83386e-06
416	141	8.4511e-05	7.11711e-06
417	137	8.21135e-05	7.01543e-06
418	149	8.93059e-05	7.31623e-06
419	138	8.27129e-05	7.04099e-06
420	164	9.82965e-05	7.67567e-06
421	159	9.52996e-05	7.55775e-06
422	176	0.000105489	7.95152e-06
423	146	8.75078e-05	7.2422e-06
424	154	9.23028e-05	7.43797e-06
425	142	8.51104e-05	7.1423e-06
426	153	9.17034e-05	7.41378e-06
427	157	9.41009e-05	7.51007e-06
428	160	9.5899e-05	7.58148e-06
429	157	9.41009e-05	7.51007e-06
430	162	9.70977e-05	7.62872e-06
431	141	8.4511e-05	7.11711e-06
432	161	9.64984e-05	7.60514e-06
433	164	9.82965e-05	7.67567e-06
434	155	9.29022e-05	7.46208e-06
435	148	8.87066e-05	7.29164e-06
436	157	9.41009e-05	7.51007e-06
437	164	9.82965e-05	7.67567e-06
438	156	9.35015e-05	7.48611e-06
439	142	8.51104e-05	7.1423e-06
440	139	8.33123e-05	7.06645e-06
441	156	9.35015e-05	7.48611e-06
442	162	9.70977e-05	7.62872e-06
443	145	8.69085e-05	7.21736e-06
444	161	9.64984e-05	7.60514e-06
445	171	0.000102492	7.83776e-06
446	154	9.23028e-05	7.43797e-06
447	150	8.99053e-05	7.34074e-06
448	146	8.75078e-05	7.2422e-06
449	144	8.63091e-05	7.19242e-06
450	153	9.17034e-05	7.41378e-06
451	154	9.23028e-05	7.43797e-06
452	155	9.29022e-05	7.46208e-06
453	161	9.64984e-05	7.60514e-06
454	154	9.23028e-05	7.43797e-06
455	169	0.000101293	7.79179e-06
456	142	8.51104e-05	7.1423e-06
457	141	8.4511e-05	7.11711e-06
458	149	8.93059e-05	7.31623e-06
459	129	7.73186e-05	6.80752e-06
460	142	8.51104e-05	7.1423e-06
461	149	8.93059e-05	7.31623e-06
462	133	7.9716e-05	6.91226e-06
463	154	9.23028e-05	7.43797e-06
464	128	7.67192e-05	6.78108e-06
465	156	9.35015e-05	7.48611e-06
466	138	8.27129e-05	7.04099e-06
467	156	9.35015e-05	7.48611e-06
468	144	8.63091e-05	7.19242e-06
469	149	8.93059e-05	7.31623e-06
470	134	8.03154e-05	6.93819e-06
471	166	9.94952e-05	7.72233e-06
472	153	9.17034e-05	7.41378e-06
473	143	8.57097e-05	7.16741e-06
474	157	9.41009e-05	7.51007e-06
475	145	8.69085e-05	7.21736e-06
476	144	8.63091e-05	7.19242e-06
477	150	8.99053e-05	7.34074e-06
478	150	8.99053e-05	7.34074e-06
479	137	8.21135e-05	7.01543e-06
480	141	8.4511e-05	7.11711e-06
481	133	7.9716e-05	6.91226e-06
482	164	9.82965e-05	7.67567e-06
483	148	8.87066e-05	7.29164e-06
484	160	9.5899e-05	7.58148e-06
485	151	9.05047e-05	7.36517e-06
486	155	9.29022e-05	7.46208e-06
487	145	8.69085e-05	7.21736e-06
488	154	9.23028e-05	7.43797e-06
489	161	9.64984e-05	7.60514e-06
490	150	8.99053e-05	7.34074e-06
491	156	9.35015e-05	7.48611e-06
492	173	0.000103691	7.88346e-06
493	147	8.81072e-05	7.26696e-06
494	159	9.52996e-05	7.55775e-06
495	154	9.23028e-05	7.43797e-06
496	162	9.70977e-05	7.62872e-06
497	123	7.37224e-05	6.64732e-06
498	128	7.67192e-05	6.78108e-06
499	151	9.05047e-05	7.36517e-06
500	142	8.51104e-05	7.1423e-06
501	173	0.000103691	7.88346e-06
502	146	8.75078e-05	7.2422e-06
503	154	9.23028e-05	7.43797e-06
504	142	8.51104e-05	7.1423e-06
505	157	9.41009e-05	7.51007e-06
506	126	7.55205e-05	6.7279e-06
507	145	8.69085e-05	7.21736e-06
508	149	8.93059e-05	7.31623e-06
509	150	8.99053e-05	7.34074e-06
510	142	8.51104e-05	7.1423e-06
511	150	8.99053e-05	7.34074e-06
512	149	8.93059e-05	7.31623e-06
513	145	8.69085e-05	7.21736e-06
514	155	9.29022e-05	7.46208e-06
515	163	9.76971e-05	7.65223e-06
516	154	9.23028e-05	7.43797e-06
517	145	8.69085e-05	7.21736e-06
518	155	9.29022e-05	7.46208e-06
519	136	8.15141e-05	6.98978e-06
520	168	0.000100694	7.76871e-06
521	152	9.1104e-05	7.38951e-06
522	134	8.03154e-05	6.93819e-06
523	150	8.99053e-05	7.34074e-06
524	153	9.17034e-05	7.41378e-06
525	145	8.69085e-05	7.21736e-06
526	156	9.35015e-05	7.48611e-06
527	129	7.73186e-05	6.80752e-06
528	127	7.61198e-05	6.75454e-06
529	148	8.87066e-05	7.29164e-06
530	167	0.000100095	7.74555e-06
531	147	8.81072e-05	7.26696e-06
532	138	8.27129e-05	7.04099e-06
533	163	9.76971e-05	7.65223e-06
534	159	9.52996e-05	7.55775e-06
535	158	9.47003e-05	7.53395e-06
536	147	8.81072e-05	7.26696e-06
537	121	7.25236e-05	6.59306e-06
538	147	8.81072e-05	7.26696e-06
539	157	9.41009e-05	7.51007e-06
540	145	8.69085e-05	7.21736e-06
541	156	9.35015e-05	7.48611e-06
542	153	9.17034e-05	7.41378e-06
543	140	8.39116e-05	7.09183e-06
544	157	9.41009e-05	7.51007e-06
545	159	9.52996e-05	7.55775e-06
546	168	0.000100694	7.76871e-06
547	156	9.35015e-05	7.48611e-06
548	133	7.9716e-05	6.91226e-06
549	124	7.43217e-05	6.67429e-06
550	162	9.70977e-05	7.62872e-06
551	151	9.05047e-05	7.36517e-06
552	141	8.4511e-05	7.11711e-06
553	143	8.57097e-05	7.16741e-06
554	150	8.99053e-05	7.34074e-06
555	145	8.69085e-05	7.21736e-06
556	136	8.15141e-05	6.98978e-06
557	141	8.4511e-05	7.11711e-06
558	162	9.70977e-05	7.62872e-06
559	150	8.99053e-05	7.34074e-06
560	144	8.63091e-05	7.19242e-06
561	149	8.93059e-05	7.31623e-06
562	148	8.87066e-05	7.29164e-06
563	156	9.35015e-05	7.48611e-06
564	133	7.9716e-05	6.91226e-06
565	135	8.09148e-05	6.96404e-06
566	162	9.70977e-05	7.62872e-06
567	147	8.81072e-05	7.26696e-06
568	137	8.21135e-05	7.01543e-06
569	144	8.63091e-05	7.19242e-06
570	137	8.21135e-05	7.01543e-06
571	142	8.51104e-05	7.1423e-06
572	157	9.41009e-05	7.51007e-06
573	125	7.49211e-05	6.70115e-06
574	146	8.75078e-05	7.2422e-06
575	148	8.87066e-05	7.29164e-06
576	149	8.93059e-05	7.31623e-06
577	130	7.79179e-05	6.83386e-06
578	156	9.35015e-05	7.48611e-06
579	151	9.05047e-05	7.36517e-06
580	150	8.99053e-05	7.34074e-06
581	162	9.70977e-05	7.62872e-06
582	141	8.4511e-05	7.11711e-06
583	142	8.51104e-05	7.1423e-06
584	144	8.63091e-05	7.19242e-06
585	161	9.64984e-05	7.60514e-06
586	164	9.82965e-05	7.67567e-06
587	137	8.21135e-05	7.01543e-06
588	161	9.64984e-05	7.60514e-06
589	172	0.000103091	7.86065e-06
590	133	7.9716e-05	6.91226e-06
591	160	9.5899e-05	7.58148e-06
592	167	0.000100095	7.74555e-06
593	147	8.81072e-05	7.26696e-06
594	157	9.41009e-05	7.51007e-06
595	160	9.5899e-05	7.58148e-06
596	151	9.05047e-05	7.36517e-06
597	152	9.1104e-05	7.38951e-06
598	142	8.51104e-05	7.1423e-06
599	142	8.51104e-05	7.1423e-06
600	165	9.88958e-05	7.69903e-06
601	165	9.88958e-05	7.69903e-06
602	149	8.93059e-05	7.31623e-06
603	141	8.4511e-05	7.11711e-06
604	166	9.94952e-05	7.72233e-06
605	145	8.69085e-05	7.21736e-06
606	150	8.99053e-05	7.34074e-06
607	153	9.17034e-05	7.41378e-06
608	144	8.63091e-05	7.19242e-06
609	134	8.03154e-05	6.93819e-06
610	158	9.47003e-05	7.53395e-06
611	148	8.87066e-05	7.29164e-06
612	163	9.76971e-05	7.65223e-06
613	156	9.35015e-05	7.48611e-06
614	154	9.23028e-05	7.43797e-06
615	144	8.63091e-05	7.19242e-06
616	139	8.33123e-05	7.06645e-06
617	148	8.87066e-05	7.29164e-06
618	141	8.4511e-05	7.11711e-06
619	156	9.35015e-05	7.48611e-06
620	178	0.000106688	7.99658e-06
621	147	8.81072e-05	7.26696e-06
622	124	7.43217e-05	6.67429e-06
623	143	8.57097e-05	7.16741e-06
624	143	8.57097e-05	7.16741e-06
625	148	8.87066e-05	7.29164e-06
626	156	9.35015e-05	7.48611e-06
627	149	8.93059e-05	7.31623e-06
628	118	7.07255e-05	6.51081e-06
629	143	8.57097e-05	7.16741e-06
630	162	9.70977e-05	7.62872e-06
631	128	7.67192e-05	6.78108e-06
632	140	8.39116e-05	7.09183e-06
633	144	8.63091e-05	7.19242e-06
634	145	8.69085e-05	7.21736e-06
635	143	8.57097e-05	7.16741e-06
636	155	9.29022e-05	7.46208e-06
637	159	9.52996e-05	7.55775e-06
638	155	9.29022e-05	7.46208e-06
639	147	8.81072e-05	7.26696e-06
640	120	7.19242e-05	6.56576e-06
641	130	7.79179e-05	6.83386e-06
642	151	9.05047e-05	7.36517e-06
643	152	9.1104e-05	7.38951e-06
644	155	9.29022e-05	7.46208e-06
645	160	9.5899e-05	7.58148e-06
646	156	9.35015e-05	7.48611e-06
647	163	9.76971e-05	7.65223e-06
648	168	0.000100694	7.76871e-06
649	139	8.33123e-05	7.06645e-06
650	148	8.87066e-05	7.29164e-06
651	138	8.27129e-05	7.04099e-06
652	133	7.9716e-05	6.91226e-06
653	146	8.75078e-05	7.2422e-06
654	136	8.15141e-05	6.98978e-06
655	116	6.95268e-05	6.4554e-06
656	152	9.1104e-05	7.38951e-06
657	147	8.81072e-05	7.26696e-06
658	152	9.1104e-05	7.38951e-06
659	164	9.82965e-05	7.67567e-06
660	150	8.99053e-05	7.34074e-06
661	132	7.91167e-05	6.88622e-06
662	134	8.03154e-05	6.93819e-06
663	135	8.09148e-05	6.96404e-06
664	147	8.81072e-05	7.26696e-06
665	131	7.85173e-05	6.86009e-06
666	137	8.21135e-05	7.01543e-06
667	158	9.47003e-05	7.53395e-06
668	140	8.39116e-05	7.09183e-06
669	157	9.41009e-05	7.51007e-06
670	120	7.19242e-05	6.56576e-06
671	150	8.99053e-05	7.34074e-06
672	161	9.64984e-05	7.60514e-06
673	159	9.52996e-05	7.55775e-06
674	155	9.29022e-05	7.46208e-06
675	154	9.23028e-05	7.43797e-06
676	143	8.57097e-05	7.16741e-06
677	158	9.47003e-05	7.53395e-06
678	134	8.03154e-05	6.93819e-06
679	140	8.39116e-05	7.09183e-06
680	148	8.87066e-05	7.29164e-06
681	154	9.23028e-05	7.43797e-06
682	162	9.70977e-05	7.62872e-06
683	152	9.1104e-05	7.38951e-06
684	142	8.51104e-05	7.1423e-06
685	141	8.4511e-05	7.11711e-06
686	132	7.91167e-05	6.88622e-06
687	142	8.51104e-05	7.1423e-06
688	146	8.75078e-05	7.2422e-06
689	141	8.4511e-05	7.11711e-06
690	143	8.57097e-05	7.16741e-06
691	135	8.09148e-05	6.96404e-06
692	124	7.43217e-05	6.67429e-06
693	133	7.9716e-05	6.91226e-06
694	142	8.51104e-05	7.1423e-06
695	141	8.4511e-05	7.11711e-06
696	174	0.00010429	7.90622e-06
697	132	7.91167e-05	6.88622e-06
698	150	8.99053e-05	7.34074e-06
699	145	8.69085e-05	7.21736e-06
700	137	8.21135e-05	7.01543e-06
701	160	9.5899e-05	7.58148e-06
702	142	8.51104e-05	7.1423e-06
703	142	8.51104e-05	7.1423e-06
704	171	0.000102492	7.83776e-06
705	130	7.79179e-05	6.83386e-06
706	141	8.4511e-05	7.11711e-06
707	137	8.21135e-05	7.01543e-06
708	139	8.33123e-05	7.06645e-06
709	152	9.1104e-05	7.38951e-06
710	163	9.76971e-05	7.65223e-06
711	150	8.99053e-05	7.34074e-06
712	120	7.19242e-05	6.56576e-06
713	149	8.93059e-05	7.31623e-06
714	143	8.57097e-05	7.16741e-06
715	147	8.81072e-05	7.26696e-06
716	175	0.00010489	7.9289e-06
717	143	8.57097e-05	7.16741e-06
718	135	8.09148e-05	6.96404e-06
719	126	7.55205e-05	6.7279e-06
720	156	9.35015e-05	7.48611e-06
721	169	0.000101293	7.79179e-06
722	146	8.75078e-05	7.2422e-06
723	155	9.29022e-05	7.46208e-06
724	157	9.41009e-05	7.51007e-06
725	148	8.87066e-05	7.29164e-06
726	137	8.21135e-05	7.01543e-06
727	149	8.93059e-05	7.31623e-06
728	163	9.76971e-05	7.65223e-06
729	157	9.41009e-05	7.51007e-06
730	163	9.76971e-05	7.65223e-06
731	140	8.39116e-05	7.09183e-06
732	166	9.94952e-05	7.72233e-06
733	144	8.63091e-05	7.19242e-06
734	136	8.15141e-05	6.98978e-06
735	145	8.69085e-05	7.21736e-06
736	159	9.52996e-05	7.55775e-06
737	135	8.09148e-05	6.96404e-06
738	147	8.81072e-05	7.26696e-06
739	144	8.63091e-05	7.19242e-06
740	138	8.27129e-05	7.04099e-06
741	142	8.51104e-05	7.1423e-06
742	178	0.000106688	7.99658e-06
743	137	8.21135e-05	7.01543e-06
744	151	9.05047e-05	7.36517e-06
745	121	7.25236e-05	6.59306e-06
746	128	7.67192e-05	6.78108e-06
747	142	8.51104e-05	7.1423e-06
748	149	8.93059e-05	7.31623e-06
749	133	7.9716e-05	6.91226e-06
750	152	9.1104e-05	7.38951e-06
751	148	8.87066e-05	7.29164e-06
752	125	7.49211e-05	6.70115e-06
753	146	8.75078e-05	7.2422e-06
754	130	7.79179e-05	6.83386e-06
755	144	8.63091e-05	7.19242e-06
756	129	7.73186e-05	6.80752e-06
757	147	8.81072e-05	7.26696e-06
758	171	0.000102492	7.83776e-06
759	138	8.27129e-05	7.04099e-06
760	125	7.49211e-05	6.70115e-06
761	143	8.57097e-05	7.16741e-06
762	176	0.000105489	7.95152e-06
763	151	9.05047e-05	7.36517e-06
764	148	8.87066e-05	7.29164e-06
765	140	8.39116e-05	7.09183e-06
766	122	7.3123e-05	6.62024e-06
767	150	8.99053e-05	7.34074e-06
768	134	8.03154e-05	6.93819e-06
769	185	0.000110883	8.1523e-06
770	136	8.15141e-05	6.98978e-06
771	151	9.05047e-05	7.36517e-06
772	153	9.17034e-05	7.41378e-06
773	149	8.93059e-05	7.31623e-06
774	134	8.03154e-05	6.93819e-06
775	137	8.21135e-05	7.01543e-06
776	172	0.000103091	7.86065e-06
777	158	9.47003e-05	7.53395e-06
778	153	9.17034e-05	7.41378e-06
779	123	7.37224e-05	6.64732e-06
780	136	8.15141e-05	6.98978e-06
781	149	8.93059e-05	7.31623e-06
782	135	8.09148e-05	6.96404e-06
783	126	7.55205e-05	6.7279e-06
784	143	8.57097e-05	7.16741e-06
785	138	8.27129e-05	7.04099e-06
786	147	8.81072e-05	7.26696e-06
787	146	8.75078e-05	7.2422e-06
788	153	9.17034e-05	7.41378e-06
789	168	0.000100694	7.76871e-06
790	158	9.47003e-05	7.53395e-06
791	127	7.61198e-05	6.75454e-06
792	147	8.81072e-05	7.26696e-06
793	139	8.33123e-05	7.06645e-06
794	158	9.47003e-05	7.53395e-06
795	131	7.85173e-05	6.86009e-06
796	156	9.35015e-05	7.48611e-06
797	151	9.05047e-05	7.36517e-06
798	150	8.99053e-05	7.34074e-06
799	152	9.1104e-05	7.38951e-06
800	161	9.64984e-05	7.60514e-06
801	156	9.35015e-05	7.48611e-06
802	137	8.21135e-05	7.01543e-06
803	129	7.73186e-05	6.80752e-06
804	147	8.81072e-05	7.26696e-06
805	164	9.82965e-05	7.67567e-06
806	149	8.93059e-05	7.31623e-06
807	148	8.87066e-05	7.29164e-06
808	147	8.81072e-05	7.26696e-06
809	145	8.69085e-05	7.21736e-06
810	143	8.57097e-05	7.16741e-06
811	150	8.99053e-05	7.34074e-06
812	137	8.21135e-05	7.01543e-06
813	144	8.63091e-05	7.19242e-06
814	137	8.21135e-05	7.01543e-06
815	148	8.87066e-05	7.29164e-06
816	135	8.09148e-05	6.96404e-06
817	143	8.57097e-05	7.16741e-06
818	149	8.93059e-05	7.31623e-06
819	137	8.21135e-05	7.01543e-06
820	137	8.21135e-05	7.01543e-06
821	150	8.99053e-05	7.34074e-06
822	125	7.49211e-05	6.70115e-06
823	142	8.51104e-05	7.1423e-06
824	146	8.75078e-05	7.2422e-06
825	139	8.33123e-05	7.06645e-06
826	142	8.51104e-05	7.1423e-06
827	137	8.21135e-05	7.01543e-06
828	133	7.9716e-05	6.91226e-06
829	139	8.33123e-05	7.06645e-06
830	142	8.51104e-05	7.1423e-06
831	153	9.17034e-05	7.41378e-06
832	156	9.35015e-05	7.48611e-06
833	139	8.33123e-05	7.06645e-06
834	142	8.51104e-05	7.1423e-06
835	132	7.91167e-05	6.88622e-06
836	151	9.05047e-05	7.36517e-06
837	140	8.39116e-05	7.09183e-06
838	125	7.49211e-05	6.70115e-06
839	152	9.1104e-05	7.38951e-06
840	155	9.29022e-05	7.46208e-06
841	151	9.05047e-05	7.36517e-06
842	149	8.93059e-05	7.31623e-06
843	153	9.17034e-05	7.41378e-06
844	148	8.87066e-05	7.29164e-06
845	153	9.17034e-05	7.41378e-06
846	142	8.51104e-05	7.1423e-06
847	143	8.57097e-05	7.16741e-06
848	148	8.87066e-05	7.29164e-06
849	141	8.4511e-05	7.11711e-06
850	142	8.51104e-05	7.1423e-06
851	147	8.81072e-05	7.26696e-06
852	153	9.17034e-05	7.41378e-06
853	159	9.52996e-05	7.55775e-06
854	155	9.29022e-05	7.46208e-06
855	135	8.09148e-05	6.96404e-06
856	138	8.27129e-05	7.04099e-06
857	131	7.85173e-05	6.86009e-06
858	140	8.39116e-05	7.09183e-06
859	135	8.09148e-05	6.96404e-06
860	124	7.43217e-05	6.67429e-06
861	138	8.27129e-05	7.04099e-06
862	143	8.57097e-05	7.16741e-06
863	155	9.29022e-05	7.46208e-06
864	145	8.69085e-05	7.21736e-06
865	143	8.57097e-05	7.16741e-06
866	128	7.67192e-05	6.78108e-06
867	144	8.63091e-05	7.19242e-06
868	138	8.27129e-05	7.04099e-06
869	163	9.76971e-05	7.65223e-06
870	126	7.55205e-05	6.7279e-06
871	139	8.33123e-05	7.06645e-06
872	137	8.21135e-05	7.01543e-06
873	128	7.67192e-05	6.78108e-06
874	139	8.33123e-05	7.06645e-06
875	150	8.99053e-05	7.34074e-06
876	138	8.27129e-05	7.04099e-06
877	151	9.05047e-05	7.36517e-06
878	145	8.69085e-05	7.21736e-06
879	140	8.39116e-05	7.09183e-06
880	141	8.4511e-05	7.11711e-06
881	155	9.29022e-05	7.46208e-06
882	152	9.1104e-05	7.38951e-06
883	147	8.81072e-05	7.26696e-06
884	129	7.73186e-05	6.80752e-06
885	149	8.93059e-05	7.31623e-06
886	148	8.87066e-05	7.29164e-06
887	147	8.81072e-05	7.26696e-06
888	158	9.47003e-05	7.53395e-06
889	153	9.17034e-05	7.41378e-06
890	156	9.35015e-05	7.48611e-06
891	136	8.15141e-05	6.98978e-06
892	121	7.25236e-05	6.59306e-06
893	135	8.09148e-05	6.96404e-06
894	185	0.000110883	8.1523e-06
895	163	9.76971e-05	7.65223e-06
896	142	8.51104e-05	7.1423e-06
897	144	8.63091e-05	7.19242e-06
898	144	8.63091e-05	7.19242e-06
899	142	8.51104e-05	7.1423e-06
900	123	7.37224e-05	6.64732e-06
901	148	8.87066e-05	7.29164e-06
902	146	8.75078e-05	7.2422e-06
903	152	9.1104e-05	7.38951e-06
904	133	7.9716e-05	6.91226e-06
905	134	8.03154e-05	6.93819e-06
906	139	8.33123e-05	7.06645e-06
907	131	7.85173e-05	6.86009e-06
908	153	9.17034e-05	7.41378e-06
909	152	9.1104e-05	7.38951e-06
910	127	7.61198e-05	6.75454e-06
911	144	8.63091e-05	7.19242e-06
912	128	7.67192e-05	6.78108e-06
913	138	8.27129e-05	7.04099e-06
914	143	8.57097e-05	7.16741e-06
915	149	8.93059e-05	7.31623e-06
916	139	8.33123e-05	7.06645e-06
917	155	9.29022e-05	7.46208e-06
918	124	7.43217e-05	6.67429e-06
919	142	8.51104e-05	7.1423e-06
920	147	8.81072e-05	7.26696e-06
921	168	0.000100694	7.76871e-06
922	144	8.63091e-05	7.19242e-06
923	143	8.57097e-05	7.16741e-06
924	156	9.35015e-05	7.48611e-06
925	144	8.63091e-05	7.19242e-06
926	148	8.87066e-05	7.29164e-06
927	126	7.55205e-05	6.7279e-06
928	142	8.51104e-05	7.1423e-06
929	154	9.23028e-05	7.43797e-06
930	139	8.33123e-05	7.06645e-06
931	142	8.51104e-05	7.1423e-06
932	156	9.35015e-05	7.48611e-06
933	135	8.09148e-05	6.96404e-06
934	142	8.51104e-05	7.1423e-06
935	142	8.51104e-05	7.1423e-06
936	136	8.15141e-05	6.98978e-06
937	135	8.09148e-05	6.96404e-06
938	145	8.69085e-05	7.21736e-06
939	148	8.87066e-05	7.29164e-06
940	150	8.99053e-05	7.34074e-06
941	144	8.63091e-05	7.19242e-06
942	137	8.21135e-05	7.01543e-06
943	133	7.9716e-05	6.91226e-06
944	147	8.81072e-05	7.26696e-06
945	130	7.79179e-05	6.83386e-06
946	151	9.05047e-05	7.36517e-06
947	125	7.49211e-05	6.70115e-06
948	145	8.69085e-05	7.21736e-06
949	158	9.47003e-05	7.53395e-06
950	152	9.1104e-05	7.38951e-06
951	138	8.27129e-05	7.04099e-06
952	144	8.63091e-05	7.19242e-06
953	153	9.17034e-05	7.41378e-06
954	140	8.39116e-05	7.09183e-06
955	135	8.09148e-05	6.96404e-06
956	138	8.27129e-05	7.04099e-06
957	156	9.35015e-05	7.48611e-06
958	145	8.69085e-05	7.21736e-06
959	135	8.09148e-05	6.96404e-06
960	145	8.69085e-05	7.21736e-06
961	154	9.23028e-05	7.43797e-06
962	139	8.33123e-05	7.06645e-06
963	132	7.91167e-05	6.88622e-06
964	142	8.51104e-05	7.1423e-06
965	130	7.79179e-05	6.83386e-06
966	138	8.27129e-05	7.04099e-06
967	152	9.1104e-05	7.38951e-06
968	135	8.09148e-05	6.96404e-06
969	142	8.51104e-05	7.1423e-06
970	153	9.17034e-05	7.41378e-06
971	131	7.85173e-05	6.86009e-06
972	141	8.4511e-05	7.11711e-06
973	130	7.79179e-05	6.83386e-06
974	142	8.51104e-05	7.1423e-06
975	125	7.49211e-05	6.70115e-06
976	148	8.87066e-05	7.29164e-06
977	163	9.76971e-05	7.65223e-06
978	132	7.91167e-05	6.88622e-06
979	129	7.73186e-05	6.80752e-06
980	163	9.76971e-05	7.65223e-06
981	140	8.39116e-05	7.09183e-06
982	137	8.21135e-05	7.01543e-06
983	128	7.67192e-05	6.78108e-06
984	150	8.99053e-05	7.34074e-06
985	136	8.15141e-05	6.98978e-06
986	137	8.21135e-05	7.01543e-06
987	140	8.39116e-05	7.09183e-06
988	117	7.01261e-05	6.48316e-06
989	118	7.07255e-05	6.51081e-06
990	133	7.9716e-05	6.91226e-06
991	144	8.63091e-05	7.19242e-06
992	163	9.76971e-05	7.65223e-06
993	141	8.4511e-05	7.11711e-06
994	136	8.15141e-05	6.98978e-06
995	160	9.5899e-05	7.58148e-06
996	149	8.93059e-05	7.31623e-06
997	136	8.15141e-05	6.98978e-06
998	129	7.73186e-05	6.80752e-06
999	163	9.76971e-05	7.65223e-06
1000	146	8.75078e-05	7.2422e-06
1001	142	8.51104e-05	7.1423e-06
1002	148	8.87066e-05	7.29164e-06
1003	150	8.99053e-05	7.34074e-06
1004	131	7.85173e-05	6.86009e-06
1005	132	7.91167e-05	6.88622e-06
1006	147	8.81072e-05	7.26696e-06
1007	146	8.75078e-05	7.2422e-06
1008	142	8.51104e-05	7.1423e-06
1009	140	8.39116e-05	7.09183e-06
1010	130	7.79179e-05	6.83386e-06
1011	137	8.21135e-05	7.01543e-06
1012	139	8.33123e-05	7.06645e-06
1013	142	8.51104e-05	7.1423e-06
1014	126	7.55205e-05	6.7279e-06
1015	130	7.79179e-05	6.83386e-06
1016	160	9.5899e-05	7.58148e-06
1017	157	9.41009e-05	7.51007e-06
1018	150	8.99053e-05	7.34074e-06
1019	118	7.07255e-05	6.51081e-06
1020	141	8.4511e-05	7.11711e-06
1021	144	8.63091e-05	7.19242e-06
1022	146	8.75078e-05	7.2422e-06
1023	149	8.93059e-05	7.31623e-06
1024	144	8.63091e-05	7.19242e-06
1025	174	0.00010429	7.90622e-06
1026	145	8.69085e-05	7.21736e-06
1027	161	9.64984e-05	7.60514e-06
1028	134	8.03154e-05	6.93819e-06
1029	136	8.15141e-05	6.98978e-06
1030	137	8.21135e-05	7.01543e-06
1031	127	7.61198e-05	6.75454e-06
1032	165	9.88958e-05	7.69903e-06
1033	131	7.85173e-05	6.86009e-06
1034	157	9.41009e-05	7.51007e-06
1035	113	6.77287e-05	6.37138e-06
1036	143	8.57097e-05	7.16741e-06
1037	145	8.69085e-05	7.21736e-06
1038	154	9.23028e-05	7.43797e-06
1039	141	8.4511e-05	7.11711e-06
1040	136	8.15141e-05	6.98978e-06
1041	132	7.91167e-05	6.88622e-06
1042	152	9.1104e-05	7.38951e-06
1043	141	8.4511e-05	7.11711e-06
1044	158	9.47003e-05	7.53395e-06
1045	138	8.27129e-05	7.04099e-06
1046	143	8.57097e-05	7.16741e-06
1047	148	8.87066e-05	7.29164e-06
1048	163	9.76971e-05	7.65223e-06
1049	126	7.55205e-05	6.7279e-06
1050	138	8.27129e-05	7.04099e-06
1051	150	8.99053e-05	7.34074e-06
1052	132	7.91167e-05	6.88622e-06
1053	148	8.87066e-05	7.29164e-06
1054	157	9.41009e-05	7.51007e-06
1055	143	8.57097e-05	7.16741e-06
1056	125	7.49211e-05	6.70115e-06
1057	121	7.25236e-05	6.59306e-06
1058	158	9.47003e-05	7.53395e-06
1059	132	7.91167e-05	6.88622e-06
1060	144	8.63091e-05	7.19242e-06
1061	144	8.63091e-05	7.19242e-06
1062	140	8.39116e-05	7.09183e-06
1063	151	9.05047e-05	7.36517e-06
1064	156	9.35015e-05	7.48611e-06
1065	115	6.89274e-05	6.42751e-06
1066	147	8.81072e-05	7.26696e-06
1067	145	8.69085e-05	7.21736e-06
1068	142	8.51104e-05	7.1423e-06
1069	126	7.55205e-05	6.7279e-06
1070	118	7.07255e-05	6.51081e-06
1071	132	7.91167e-05	6.88622e-06
1072	160	9.5899e-05	7.58148e-06
1073	161	9.64984e-05	7.60514e-06
1074	149	8.93059e-05	7.31623e-06
1075	126	7.55205e-05	6.7279e-06
1076	147	8.81072e-05	7.26696e-06
1077	148	8.87066e-05	7.29164e-06
1078	143	8.57097e-05	7.16741e-06
1079	145	8.69085e-05	7.21736e-06
1080	156	9.35015e-05	7.48611e-06
1081	145	8.69085e-05	7.21736e-06
1082	166	9.94952e-05	7.72233e-06
1083	155	9.29022e-05	7.46208e-06
1084	146	8.75078e-05	7.2422e-06
1085	141	8.4511e-05	7.11711e-06
1086	150	8.99053e-05	7.34074e-06
1087	153	9.17034e-05	7.41378e-06
1088	132	7.91167e-05	6.88622e-06
1089	147	8.81072e-05	7.26696e-06
1090	132	7.91167e-05	6.88622e-06
1091	161	9.64984e-05	7.60514e-06
1092	127	7.61198e-05	6.75454e-06
1093	136	8.15141e-05	6.98978e-06
1094	152	9.1104e-05	7.38951e-06
1095	146	8.75078e-05	7.2422e-06
1096	144	8.63091e-05	7.19242e-06
1097	145	8.69085e-05	7.21736e-06
1098	144	8.63091e-05	7.19242e-06
1099	154	9.23028e-05	7.43797e-06
1100	171	0.000102492	7.83776e-06
1101	144	8.63091e-05	7.19242e-06
1102	169	0.000101293	7.79179e-06
1103	137	8.21135e-05	7.01543e-06
1104	141	8.4511e-05	7.11711e-06
1105	130	7.79179e-05	6.83386e-06
1106	138	8.27129e-05	7.04099e-06
1107	146	8.75078e-05	7.2422e-06
1108	129	7.73186e-05	6.80752e-06
1109	144	8.63091e-05	7.19242e-06
1110	133	7.9716e-05	6.91226e-06
1111	149	8.93059e-05	7.31623e-06
1112	135	8.09148e-05	6.96404e-06
1113	136	8.15141e-05	6.98978e-06
1114	136	8.15141e-05	6.98978e-06
1115	138	8.27129e-05	7.04099e-06
1116	146	8.75078e-05	7.2422e-06
1117	146	8.75078e-05	7.2422e-06
1118	153	9.17034e-05	7.41378e-06
1119	137	8.21135e-05	7.01543e-06
1120	137	8.21135e-05	7.01543e-06
1121	142	8.51104e-05	7.1423e-06
1122	145	8.69085e-05	7.21736e-06
1123	143	8.57097e-05	7.16741e-06
1124	132	7.91167e-05	6.88622e-06
1125	150	8.99053e-05	7.34074e-06
1126	124	7.43217e-05	6.67429e-06
1127	136	8.15141e-05	6.98978e-06
1128	153	9.17034e-05	7.41378e-06
1129	134	8.03154e-05	6.93819e-06
1130	120	7.19242e-05	6.56576e-06
1131	132	7.91167e-05	6.88622e-06
1132	142	8.51104e-05	7.1423e-06
1133	152	9.1104e-05	7.38951e-06
1134	145	8.69085e-05	7.21736e-06
1135	143	8.57097e-05	7.16741e-06
1136	144	8.63091e-05	7.19242e-06
1137	137	8.21135e-05	7.01543e-06
1138	137	8.21135e-05	7.01543e-06
1139	132	7.91167e-05	6.88622e-06
1140	154	9.23028e-05	7.43797e-06
1141	151	9.05047e-05	7.36517e-06
1142	149	8.93059e-05	7.31623e-06
1143	133	7.9716e-05	6.91226e-06
1144	147	8.81072e-05	7.26696e-06
1145	138	8.27129e-05	7.04099e-06
1146	149	8.93059e-05	7.31623e-06
1147	142	8.51104e-05	7.1423e-06
1148	160	9.5899e-05	7.58148e-06
1149	150	8.99053e-05	7.34074e-06
1150	120	7.19242e-05	6.56576e-06
1151	141	8.4511e-05	7.11711e-06
1152	121	7.25236e-05	6.59306e-06
1153	145	8.69085e-05	7.21736e-06
1154	132	7.91167e-05	6.88622e-06
1155	150	8.99053e-05	7.34074e-06
1156	151	9.05047e-05	7.36517e-06
1157	147	8.81072e-05	7.26696e-06
1158	128	7.67192e-05	6.78108e-06
1159	144	8.63091e-05	7.19242e-06
1160	128	7.67192e-05	6.78108e-06
1161	151	9.05047e-05	7.36517e-06
1162	159	9.52996e-05	7.55775e-06
1163	142	8.51104e-05	7.1423e-06
1164	111	6.65299e-05	6.31474e-06
1165	146	8.75078e-05	7.2422e-06
1166	145	8.69085e-05	7.21736e-06
1167	150	8.99053e-05	7.34074e-06
1168	149	8.93059e-05	7.31623e-06
1169	130	7.79179e-05	6.83386e-06
1170	129	7.73186e-05	6.80752e-06
1171	147	8.81072e-05	7.26696e-06
1172	128	7.67192e-05	6.78108e-06
1173	137	8.21135e-05	7.01543e-06
1174	168	0.000100694	7.76871e-06
1175	141	8.4511e-05	7.11711e-06
1176	126	7.55205e-05	6.7279e-06
1177	147	8.81072e-05	7.26696e-06
1178	151	9.05047e-05	7.36517e-06
1179	122	7.3123e-05	6.62024e-06
1180	152	9.1104e-05	7.38951e-06
1181	146	8.75078e-05	7.2422e-06
1182	145	8.69085e-05	7.21736e-06
1183	128	7.67192e-05	6.78108e-06
1184	159	9.52996e-05	7.55775e-06
1185	129	7.73186e-05	6.80752e-06
1186	132	7.91167e-05	6.88622e-06
1187	135	8.09148e-05	6.96404e-06
1188	140	8.39116e-05	7.09183e-06
1189	144	8.63091e-05	7.19242e-06
1190	136	8.15141e-05	6.98978e-06
1191	133	7.9716e-05	6.91226e-06
1192	127	7.61198e-05	6.75454e-06
1193	144	8.63091e-05	7.19242e-06
1194	119	7.13249e-05	6.53834e-06
1195	129	7.73186e-05	6.80752e-06
1196	131	7.85173e-05	6.86009e-06
1197	146	8.75078e-05	7.2422e-06
1198	133	7.9716e-05	6.91226e-06
1199	161	9.64984e-05	7.60514e-06
1200	140	8.39116e-05	7.09183e-06
1201	127	7.61198e-05	6.75454e-06
1202	144	8.63091e-05	7.19242e-06
1203	118	7.07255e-05	6.51081e-06
1204	137	8.21135e-05	7.01543e-06
1205	128	7.67192e-05	6.78108e-06
1206	112	6.71293e-05	6.34312e-06
1207	147	8.81072e-05	7.26696e-06
1208	153	9.17034e-05	7.41378e-06
1209	145	8.69085e-05	7.21736e-06
1210	129	7.73186e-05	6.80752e-06
1211	155	9.29022e-05	7.46208e-06
1212	137	8.21135e-05	7.01543e-06
1213	127	7.61198e-05	6.75454e-06
1214	174	0.00010429	7.90622e-06
1215	134	8.03154e-05	6.93819e-06
1216	137	8.21135e-05	7.01543e-06
1217	144	8.63091e-05	7.19242e-06
1218	140	8.39116e-05	7.09183e-06
1219	150	8.99053e-05	7.34074e-06
1220	159	9.52996e-05	7.55775e-06
1221	145	8.69085e-05	7.21736e-06
1222	148	8.87066e-05	7.29164e-06
1223	157	9.41009e-05	7.51007e-06
1224	136	8.15141e-05	6.98978e-06
1225	132	7.91167e-05	6.88622e-06
1226	135	8.09148e-05	6.96404e-06
1227	143	8.57097e-05	7.16741e-06
1228	174	0.00010429	7.90622e-06
1229	126	7.55205e-05	6.7279e-06
1230	148	8.87066e-05	7.29164e-06
1231	155	9.29022e-05	7.46208e-06
1232	137	8.21135e-05	7.01543e-06
1233	115	6.89274e-05	6.42751e-06
1234	164	9.82965e-05	7.67567e-06
1235	145	8.69085e-05	7.21736e-06
1236	142	8.51104e-05	7.1423e-06
1237	141	8.4511e-05	7.11711e-06
1238	131	7.85173e-05	6.86009e-06
1239	143	8.57097e-05	7.16741e-06
1240	106	6.35331e-05	6.17088e-06
1241	128	7.67192e-05	6.78108e-06
1242	155	9.29022e-05	7.46208e-06
1243	136	8.15141e-05	6.98978e-06
1244	123	7.37224e-05	6.64732e-06
1245	132	7.91167e-05	6.88622e-06
1246	173	0.000103691	7.88346e-06
1247	155	9.29022e-05	7.46208e-06
1248	118	7.07255e-05	6.51081e-06
1249	126	7.55205e-05	6.7279e-06
1250	137	8.21135e-05	7.01543e-06
1251	132	7.91167e-05	6.88622e-06
1252	139	8.33123e-05	7.06645e-06
1253	150	8.99053e-05	7.34074e-06
1254	171	0.000102492	7.83776e-06
1255	163	9.76971e-05	7.65223e-06
1256	138	8.27129e-05	7.04099e-06
1257	142	8.51104e-05	7.1423e-06
1258	133	7.9716e-05	6.91226e-06
1259	150	8.99053e-05	7.34074e-06
1260	158	9.47003e-05	7.53395e-06
1261	132	7.91167e-05	6.88622e-06
1262	133	7.9716e-05	6.91226e-06
1263	137	8.21135e-05	7.01543e-06
1264	136	8.15141e-05	6.98978e-06
1265	129	7.73186e-05	6.80752e-06
1266	159	9.52996e-05	7.55775e-06
1267	146	8.75078e-05	7.2422e-06
1268	150	8.99053e-05	7.34074e-06
1269	128	7.67192e-05	6.78108e-06
1270	127	7.61198e-05	6.75454e-06
1271	137	8.21135e-05	7.01543e-06
1272	141	8.4511e-05	7.11711e-06
1273	137	8.21135e-05	7.01543e-06
1274	132	7.91167e-05	6.88622e-06
1275	149	8.93059e-05	7.31623e-06
1276	130	7.79179e-05	6.83386e-06
1277	147	8.81072e-05	7.26696e-06
1278	150	8.99053e-05	7.34074e-06
1279	137	8.21135e-05	7.01543e-06
1280	129	7.73186e-05	6.80752e-06
1281	135	8.09148e-05	6.96404e-06
1282	159	9.52996e-05	7.55775e-06
1283	153	9.17034e-05	7.41378e-06
1284	158	9.47003e-05	7.53395e-06
1285	135	8.09148e-05	6.96404e-06
1286	146	8.75078e-05	7.2422e-06
1287	133	7.9716e-05	6.91226e-06
1288	137	8.21135e-05	7.01543e-06
1289	122	7.3123e-05	6.62024e-06
1290	157	9.41009e-05	7.51007e-06
1291	125	7.49211e-05	6.70115e-06
1292	140	8.39116e-05	7.09183e-06
1293	131	7.85173e-05	6.86009e-06
1294	169	0.000101293	7.79179e-06
1295	139	8.33123e-05	7.06645e-06
1296	127	7.61198e-05	6.75454e-06
1297	146	8.75078e-05	7.2422e-06
1298	146	8.75078e-05	7.2422e-06
1299	148	8.87066e-05	7.29164e-06
1300	141	8.4511e-05	7.11711e-06
1301	117	7.01261e-05	6.48316e-06
1302	144	8.63091e-05	7.19242e-06
1303	135	8.09148e-05	6.96404e-06
1304	126	7.55205e-05	6.7279e-06
1305	134	8.03154e-05	6.93819e-06
1306	145	8.69085e-05	7.21736e-06
1307	160	9.5899e-05	7.58148e-06
1308	134	8.03154e-05	6.93819e-06
1309	119	7.13249e-05	6.53834e-06
1310	152	9.1104e-05	7.38951e-06
1311	141	8.4511e-05	7.11711e-06
1312	169	0.000101293	7.79179e-06
1313	147	8.81072e-05	7.26696e-06
1314	129	7.73186e-05	6.80752e-06
1315	137	8.21135e-05	7.01543e-06
1316	152	9.1104e-05	7.38951e-06
1317	132	7.91167e-05	6.88622e-06
1318	136	8.15141e-05	6.98978e-06
1319	140	8.39116e-05	7.09183e-06
1320	139	8.33123e-05	7.06645e-06
1321	163	9.76971e-05	7.65223e-06
1322	160	9.5899e-05	7.58148e-06
1323	108	6.47318e-05	6.22882e-06
1324	164	9.82965e-05	7.67567e-06
1325	151	9.05047e-05	7.36517e-06
1326	143	8.57097e-05	7.16741e-06
1327	120	7.19242e-05	6.56576e-06
1328	137	8.21135e-05	7.01543e-06
1329	132	7.91167e-05	6.88622e-06
1330	138	8.27129e-05	7.04099e-06
1331	137	8.21135e-05	7.01543e-06
1332	143	8.57097e-05	7.16741e-06
1333	158	9.47003e-05	7.53395e-06
1334	143	8.57097e-05	7.16741e-06
1335	147	8.81072e-05	7.26696e-06
1336	141	8.4511e-05	7.11711e-06
1337	133	7.9716e-05	6.91226e-06
1338	131	7.85173e-05	6.86009e-06
1339	148	8.87066e-05	7.29164e-06
1340	135	8.09148e-05	6.96404e-06
1341	125	7.49211e-05	6.70115e-06
1342	141	8.4511e-05	7.11711e-06
1343	117	7.01261e-05	6.48316e-06
1344	132	7.91167e-05	6.88622e-06
1345	128	7.67192e-05	6.78108e-06
1346	138	8.27129e-05	7.04099e-06
1347	165	9.88958e-05	7.69903e-06
1348	126	7.55205e-05	6.7279e-06
1349	158	9.47003e-05	7.53395e-06
1350	140	8.39116e-05	7.09183e-06
1351	148	8.87066e-05	7.29164e-06
1352	137	8.21135e-05	7.01543e-06
1353	119	7.13249e-05	6.53834e-06
1354	131	7.85173e-05	6.86009e-06
1355	150	8.99053e-05	7.34074e-06
1356	119	7.13249e-05	6.53834e-06
1357	154	9.23028e-05	7.43797e-06
1358	141	8.4511e-05	7.11711e-06
1359	108	6.47318e-05	6.22882e-06
1360	140	8.39116e-05	7.09183e-06
1361	135	8.09148e-05	6.96404e-06
1362	164	9.82965e-05	7.67567e-06
1363	132	7.91167e-05	6.88622e-06
1364	131	7.85173e-05	6.86009e-06
1365	144	8.63091e-05	7.19242e-06
1366	126	7.55205e-05	6.7279e-06
1367	155	9.29022e-05	7.46208e-06
1368	142	8.51104e-05	7.1423e-06
1369	154	9.23028e-05	7.43797e-06
1370	148	8.87066e-05	7.29164e-06
1371	164	9.82965e-05	7.67567e-06
1372	135	8.09148e-05	6.96404e-06
1373	144	8.63091e-05	7.19242e-06
1374	136	8.15141e-05	6.98978e-06
1375	124	7.43217e-05	6.67429e-06
1376	114	6.8328e-05	6.39951e-06
1377	151	9.05047e-05	7.36517e-06
1378	134	8.03154e-05	6.93819e-06
1379	131	7.85173e-05	6.86009e-06
1380	131	7.85173e-05	6.86009e-06
1381	152	9.1104e-05	7.38951e-06
1382	148	8.87066e-05	7.29164e-06
1383	140	8.39116e-05	7.09183e-06
1384	157	9.41009e-05	7.51007e-06
1385	124	7.43217e-05	6.67429e-06
1386	130	7.79179e-05	6.83386e-06
1387	128	7.67192e-05	6.78108e-06
1388	119	7.13249e-05	6.53834e-06
1389	145	8.69085e-05	7.21736e-06
1390	156	9.35015e-05	7.48611e-06
1391	151	9.05047e-05	7.36517e-06
1392	127	7.61198e-05	6.75454e-06
1393	148	8.87066e-05	7.29164e-06
1394	115	6.89274e-05	6.42751e-06
1395	132	7.91167e-05	6.88622e-06
1396	156	9.35015e-05	7.48611e-06
1397	139	8.33123e-05	7.06645e-06
1398	138	8.27129e-05	7.04099e-06
1399	136	8.15141e-05	6.98978e-06
1400	146	8.75078e-05	7.2422e-06
1401	144	8.63091e-05	7.19242e-06
1402	139	8.33123e-05	7.06645e-06
1403	128	7.67192e-05	6.78108e-06
1404	137	8.21135e-05	7.01543e-06
1405	126	7.55205e-05	6.7279e-06
1406	145	8.69085e-05	7.21736e-06
1407	165	9.88958e-05	7.69903e-06
1408	146	8.75078e-05	7.2422e-06
1409	139	8.33123e-05	7.06645e-06
1410	147	8.81072e-05	7.26696e-06
1411	137	8.21135e-05	7.01543e-06
1412	126	7.55205e-05	6.7279e-06
1413	117	7.01261e-05	6.48316e-06
1414	140	8.39116e-05	7.09183e-06
1415	146	8.75078e-05	7.2422e-06
1416	139	8.33123e-05	7.06645e-06
1417	123	7.37224e-05	6.64732e-06
1418	128	7.67192e-05	6.78108e-06
1419	132	7.91167e-05	6.88622e-06
1420	153	9.17034e-05	7.41378e-06
1421	138	8.27129e-05	7.04099e-06
1422	137	8.21135e-05	7.01543e-06
1423	128	7.67192e-05	6.78108e-06
1424	144	8.63091e-05	7.19242e-06
1425	147	8.81072e-05	7.26696e-06
1426	136	8.15141e-05	6.98978e-06
1427	137	8.21135e-05	7.01543e-06
1428	119	7.13249e-05	6.53834e-06
1429	145	8.69085e-05	7.21736e-06
1430	144	8.63091e-05	7.19242e-06
1431	154	9.23028e-05	7.43797e-06
1432	153	9.17034e-05	7.41378e-06
1433	133	7.9716e-05	6.91226e-06
1434	138	8.27129e-05	7.04099e-06
1435	140	8.39116e-05	7.09183e-06
1436	120	7.19242e-05	6.56576e-06
1437	153	9.17034e-05	7.41378e-06
1438	157	9.41009e-05	7.51007e-06
1439	137	8.21135e-05	7.01543e-06
1440	150	8.99053e-05	7.34074e-06
1441	155	9.29022e-05	7.46208e-06
1442	158	9.47003e-05	7.53395e-06
1443	149	8.93059e-05	7.31623e-06
1444	127	7.61198e-05	6.75454e-06
1445	141	8.4511e-05	7.11711e-06
1446	158	9.47003e-05	7.53395e-06
1447	122	7.3123e-05	6.62024e-06
1448	132	7.91167e-05	6.88622e-06
1449	121	7.25236e-05	6.59306e-06
1450	170	0.000101893	7.81481e-06
1451	132	7.91167e-05	6.88622e-06
1452	129	7.73186e-05	6.80752e-06
1453	138	8.27129e-05	7.04099e-06
1454	148	8.87066e-05	7.29164e-06
1455	143	8.57097e-05	7.16741e-06
1456	126	7.55205e-05	6.7279e-06
1457	169	0.000101293	7.79179e-06
1458	130	7.79179e-05	6.83386e-06
1459	125	7.49211e-05	6.70115e-06
1460	146	8.75078e-05	7.2422e-06
1461	147	8.81072e-05	7.26696e-06
1462	141	8.4511e-05	7.11711e-06
1463	139	8.33123e-05	7.06645e-06
1464	118	7.07255e-05	6.51081e-06
1465	160	9.5899e-05	7.58148e-06
1466	145	8.69085e-05	7.21736e-06
1467	150	8.99053e-05	7.34074e-06
1468	153	9.17034e-05	7.41378e-06
1469	130	7.79179e-05	6.83386e-06
1470	145	8.69085e-05	7.21736e-06
1471	127	7.61198e-05	6.75454e-06
1472	150	8.99053e-05	7.34074e-06
1473	131	7.85173e-05	6.86009e-06
1474	121	7.25236e-05	6.59306e-06
1475	131	7.85173e-05	6.86009e-06
1476	117	7.01261e-05	6.48316e-06
1477	135	8.09148e-05	6.96404e-06
1478	113	6.77287e-05	6.37138e-06
1479	142	8.51104e-05	7.1423e-06
1480	150	8.99053e-05	7.34074e-06
1481	150	8.99053e-05	7.34074e-06
1482	147	8.81072e-05	7.26696e-06
1483	158	9.47003e-05	7.53395e-06
1484	131	7.85173e-05	6.86009e-06
1485	137	8.21135e-05	7.01543e-06
1486	132	7.91167e-05	6.88622e-06
1487	111	6.65299e-05	6.31474e-06
1488	139	8.33123e-05	7.06645e-06
1489	157	9.41009e-05	7.51007e-06
1490	140	8.39116e-05	7.09183e-06
1491	126	7.55205e-05	6.7279e-06
1492	145	8.69085e-05	7.21736e-06
1493	123	7.37224e-05	6.64732e-06
1494	170	0.000101893	7.81481e-06
1495	135	8.09148e-05	6.96404e-06
1496	128	7.67192e-05	6.78108e-06
1497	144	8.63091e-05	7.19242e-06
1498	153	9.17034e-05	7.41378e-06
1499	148	8.87066e-05	7.29164e-06
1500	128	7.67192e-05	6.78108e-06
1501	133	7.9716e-05	6.91226e-06
1502	137	8.21135e-05	7.01543e-06
1503	145	8.69085e-05	7.21736e-06
1504	128	7.67192e-05	6.78108e-06
1505	142	8.51104e-05	7.1423e-06
1506	130	7.79179e-05	6.83386e-06
1507	140	8.39116e-05	7.09183e-06
1508	134	8.03154e-05	6.93819e-06
1509	122	7.3123e-05	6.62024e-06
1510	134	8.03154e-05	6.93819e-06
1511	145	8.69085e-05	7.21736e-06
1512	130	7.79179e-05	6.83386e-06
1513	131	7.85173e-05	6.86009e-06
1514	139	8.33123e-05	7.06645e-06
1515	134	8.03154e-05	6.93819e-06
1516	134	8.03154e-05	6.93819e-06
1517	136	8.15141e-05	6.98978e-06
1518	155	9.29022e-05	7.46208e-06
1519	134	8.03154e-05	6.93819e-06
1520	145	8.69085e-05	7.21736e-06
1521	113	6.77287e-05	6.37138e-06
1522	146	8.75078e-05	7.2422e-06
1523	140	8.39116e-05	7.09183e-06
1524	137	8.21135e-05	7.01543e-06
1525	139	8.33123e-05	7.06645e-06
1526	126	7.55205e-05	6.7279e-06
1527	147	8.81072e-05	7.26696e-06
1528	133	7.9716e-05	6.91226e-06
1529	166	9.94952e-05	7.72233e-06
1530	127	7.61198e-05	6.75454e-06
1531	141	8.4511e-05	7.11711e-06
1532	137	8.21135e-05	7.01543e-06
1533	148	8.87066e-05	7.29164e-06
1534	131	7.85173e-05	6.86009e-06
1535	148	8.87066e-05	7.29164e-06
1536	137	8.21135e-05	7.01543e-06
1537	144	8.63091e-05	7.19242e-06
1538	129	7.73186e-05	6.80752e-06
1539	140	8.39116e-05	7.09183e-06
1540	156	9.35015e-05	7.48611e-06
1541	135	8.09148e-05	6.96404e-06
1542	129	7.73186e-05	6.80752e-06
1543	125	7.49211e-05	6.70115e-06
1544	136	8.15141e-05	6.98978e-06
1545	131	7.85173e-05	6.86009e-06
1546	148	8.87066e-05	7.29164e-06
1547	123	7.37224e-05	6.64732e-06
1548	138	8.27129e-05	7.04099e-06
1549	143	8.57097e-05	7.16741e-06
1550	137	8.21135e-05	7.01543e-06
1551	130	7.79179e-05	6.83386e-06
1552	157	9.41009e-05	7.51007e-06
1553	130	7.79179e-05	6.83386e-06
1554	141	8.4511e-05	7.11711e-06
1555	142	8.51104e-05	7.1423e-06
1556	136	8.15141e-05	6.98978e-06
1557	143	8.57097e-05	7.16741e-06
1558	142	8.51104e-05	7.1423e-06
1559	129	7.73186e-05	6.80752e-06
1560	110	6.59306e-05	6.28623e-06
1561	145	8.69085e-05	7.21736e-06
1562	142	8.51104e-05	7.1423e-06
1563	130	7.79179e-05	6.83386e-06
1564	147	8.81072e-05	7.26696e-06
1565	150	8.99053e-05	7.34074e-06
1566	139	8.33123e-05	7.06645e-06
1567	135	8.09148e-05	6.96404e-06
1568	127	7.61198e-05	6.75454e-06
1569	122	7.3123e-05	6.62024e-06
1570	131	7.85173e-05	6.86009e-06
1571	128	7.67192e-05	6.78108e-06
1572	133	7.9716e-05	6.91226e-06
1573	127	7.61198e-05	6.75454e-06
1574	133	7.9716e-05	6.91226e-06
1575	133	7.9716e-05	6.91226e-06
1576	128	7.67192e-05	6.78108e-06
1577	143	8.57097e-05	7.16741e-06
1578	117	7.01261e-05	6.48316e-06
1579	139	8.33123e-05	7.06645e-06
1580	152	9.1104e-05	7.38951e-06
1581	158	9.47003e-05	7.53395e-06
1582	145	8.69085e-05	7.21736e-06
1583	121	7.25236e-05	6.59306e-06
1584	121	7.25236e-05	6.59306e-06
1585	124	7.43217e-05	6.67429e-06
1586	134	8.03154e-05	6.93819e-06
1587	134	8.03154e-05	6.93819e-06
1588	142	8.51104e-05	7.1423e-06
1589	129	7.73186e-05	6.80752e-06
1590	123	7.37224e-05	6.64732e-06
1591	143	8.57097e-05	7.16741e-06
1592	127	7.61198e-05	6.75454e-06
1593	110	6.59306e-05	6.28623e-06
1594	130	7.79179e-05	6.83386e-06
1595	165	9.88958e-05	7.69903e-06
1596	152	9.1104e-05	7.38951e-06
1597	157	9.41009e-05	7.51007e-06
1598	133	7.9716e-05	6.91226e-06
1599	150	8.99053e-05	7.34074e-06
1600	123	7.37224e-05	6.64732e-06
1601	131	7.85173e-05	6.86009e-06
1602	130	7.79179e-05	6.83386e-06
1603	150	8.99053e-05	7.34074e-06
1604	115	6.89274e-05	6.42751e-06
1605	137	8.21135e-05	7.01543e-06
1606	129	7.73186e-05	6.80752e-06
1607	123	7.37224e-05	6.64732e-06
1608	129	7.73186e-05	6.80752e-06
1609	128	7.67192e-05	6.78108e-06
1610	142	8.51104e-05	7.1423e-06
1611	161	9.64984e-05	7.60514e-06
1612	130	7.79179e-05	6.83386e-06
1613	158	9.47003e-05	7.53395e-06
1614	141	8.4511e-05	7.11711e-06
1615	123	7.37224e-05	6.64732e-06
1616	126	7.55205e-05	6.7279e-06
1617	157	9.41009e-05	7.51007e-06
1618	147	8.81072e-05	7.26696e-06
1619	143	8.57097e-05	7.16741e-06
1620	150	8.99053e-05	7.34074e-06
1621	176	0.000105489	7.95152e-06
1622	125	7.49211e-05	6.70115e-06
1623	142	8.51104e-05	7.1423e-06
1624	129	7.73186e-05	6.80752e-06
1625	162	9.70977e-05	7.62872e-06
1626	126	7.55205e-05	6.7279e-06
1627	144	8.63091e-05	7.19242e-06
1628	137	8.21135e-05	7.01543e-06
1629	134	8.03154e-05	6.93819e-06
1630	139	8.33123e-05	7.06645e-06
1631	130	7.79179e-05	6.83386e-06
1632	141	8.4511e-05	7.11711e-06
1633	149	8.93059e-05	7.31623e-06
1634	124	7.43217e-05	6.67429e-06
1635	139	8.33123e-05	7.06645e-06
1636	134	8.03154e-05	6.93819e-06
1637	126	7.55205e-05	6.7279e-06
1638	125	7.49211e-05	6.70115e-06
1639	123	7.37224e-05	6.64732e-06
1640	110	6.59306e-05	6.28623e-06
1641	141	8.4511e-05	7.11711e-06
1642	149	8.93059e-05	7.31623e-06
1643	139	8.33123e-05	7.06645e-06
1644	129	7.73186e-05	6.80752e-06
1645	141	8.4511e-05	7.11711e-06
1646	124	7.43217e-05	6.67429e-06
1647	139	8.33123e-05	7.06645e-06
1648	140	8.39116e-05	7.09183e-06
1649	126	7.55205e-05	6.7279e-06
1650	145	8.69085e-05	7.21736e-06
1651	157	9.41009e-05	7.51007e-06
1652	144	8.63091e-05	7.19242e-06
1653	124	7.43217e-05	6.67429e-06
1654	142	8.51104e-05	7.1423e-06
1655	137	8.21135e-05	7.01543e-06
1656	141	8.4511e-05	7.11711e-06
1657	112	6.71293e-05	6.34312e-06
1658	100	5.99369e-05	5.99369e-06
1659	126	7.55205e-05	6.7279e-06
1660	131	7.85173e-05	6.86009e-06
1661	131	7.85173e-05	6.86009e-06
1662	121	7.25236e-05	6.59306e-06
1663	131	7.85173e-05	6.86009e-06
1664	150	8.99053e-05	7.34074e-06
1665	139	8.33123e-05	7.06645e-06
1666	109	6.53312e-05	6.25759e-06
1667	127	7.61198e-05	6.75454e-06
1668	115	6.89274e-05	6.42751e-06
1669	144	8.63091e-05	7.19242e-06
1670	131	7.85173e-05	6.86009e-06
1671	152	9.1104e-05	7.38951e-06
1672	120	7.19242e-05	6.56576e-06
1673	114	6.8328e-05	6.39951e-06
1674	112	6.71293e-05	6.34312e-06
1675	152	9.1104e-05	7.38951e-06
1676	135	8.09148e-05	6.96404e-06
1677	127	7.61198e-05	6.75454e-06
1678	123	7.37224e-05	6.64732e-06
1679	141	8.4511e-05	7.11711e-06
1680	133	7.9716e-05	6.91226e-06
1681	104	6.23343e-05	6.11239e-06
1682	126	7.55205e-05	6.7279e-06
1683	119	7.13249e-05	6.53834e-06
1684	133	7.9716e-05	6.91226e-06
1685	134	8.03154e-05	6.93819e-06
1686	154	9.23028e-05	7.43797e-06
1687	141	8.4511e-05	7.11711e-06
1688	129	7.73186e-05	6.80752e-06
1689	116	6.95268e-05	6.4554e-06
1690	140	8.39116e-05	7.09183e-06
1691	125	7.49211e-05	6.70115e-06
1692	160	9.5899e-05	7.58148e-06
1693	129	7.73186e-05	6.80752e-06
1694	130	7.79179e-05	6.83386e-06
1695	130	7.79179e-05	6.83386e-06
1696	141	8.4511e-05	7.11711e-06
1697	148	8.87066e-05	7.29164e-06
1698	124	7.43217e-05	6.67429e-06
1699	127	7.61198e-05	6.75454e-06
1700	139	8.33123e-05	7.06645e-06
1701	124	7.43217e-05	6.67429e-06
1702	118	7.07255e-05	6.51081e-06
1703	121	7.25236e-05	6.59306e-06
1704	141	8.4511e-05	7.11711e-06
1705	134	8.03154e-05	6.93819e-06
1706	137	8.21135e-05	7.01543e-06
1707	135	8.09148e-05	6.96404e-06
1708	147	8.81072e-05	7.26696e-06
1709	134	8.03154e-05	6.93819e-06
1710	131	7.85173e-05	6.86009e-06
1711	141	8.4511e-05	7.11711e-06
1712	127	7.61198e-05	6.75454e-06
1713	133	7.9716e-05	6.91226e-06
1714	132	7.91167e-05	6.88622e-06
1715	119	7.13249e-05	6.53834e-06
1716	140	8.39116e-05	7.09183e-06
1717	129	7.73186e-05	6.80752e-06
1718	127	7.61198e-05	6.75454e-06
1719	137	8.21135e-05	7.01543e-06
1720	135	8.09148e-05	6.96404e-06
1721	143	8.57097e-05	7.16741e-06
1722	121	7.25236e-05	6.59306e-06
1723	135	8.09148e-05	6.96404e-06
1724	146	8.75078e-05	7.2422e-06
1725	153	9.17034e-05	7.41378e-06
1726	127	7.61198e-05	6.75454e-06
1727	144	8.63091e-05	7.19242e-06
1728	134	8.03154e-05	6.93819e-06
1729	138	8.27129e-05	7.04099e-06
1730	131	7.85173e-05	6.86009e-06
1731	159	9.52996e-05	7.55775e-06
1732	128	7.67192e-05	6.78108e-06
1733	116	6.95268e-05	6.4554e-06
1734	131	7.85173e-05	6.86009e-06
1735	142	8.51104e-05	7.1423e-06
1736	117	7.01261e-05	6.48316e-06
1737	133	7.9716e-05	6.91226e-06
1738	139	8.33123e-05	7.06645e-06
1739	124	7.43217e-05	6.67429e-06
1740	122	7.3123e-05	6.62024e-06
1741	128	7.67192e-05	6.78108e-06
1742	123	7.37224e-05	6.64732e-06
1743	152	9.1104e-05	7.38951e-06
1744	129	7.73186e-05	6.80752e-06
1745	152	9.1104e-05	7.38951e-06
1746	130	7.79179e-05	6.83386e-06
1747	119	7.13249e-05	6.53834e-06
1748	140	8.39116e-05	7.09183e-06
1749	136	8.15141e-05	6.98978e-06
1750	142	8.51104e-05	7.1423e-06
1751	135	8.09148e-05	6.96404e-06
1752	134	8.03154e-05	6.93819e-06
1753	129	7.73186e-05	6.80752e-06
1754	123	7.37224e-05	6.64732e-06
1755	134	8.03154e-05	6.93819e-06
1756	130	7.79179e-05	6.83386e-06
1757	97	5.81388e-05	5.9031e-06
1758	132	7.91167e-05	6.88622e-06
1759	137	8.21135e-05	7.01543e-06
1760	126	7.55205e-05	6.7279e-06
1761	138	8.27129e-05	7.04099e-06
1762	139	8.33123e-05	7.06645e-06
1763	119	7.13249e-05	6.53834e-06
1764	128	7.67192e-05	6.78108e-06
1765	147	8.81072e-05	7.26696e-06
1766	135	8.09148e-05	6.96404e-06
1767	137	8.21135e-05	7.01543e-06
1768	144	8.63091e-05	7.19242e-06
1769	122	7.3123e-05	6.62024e-06
1770	142	8.51104e-05	7.1423e-06
1771	135	8.09148e-05	6.96404e-06
1772	161	9.64984e-05	7.60514e-06
1773	136	8.15141e-05	6.98978e-06
1774	130	7.79179e-05	6.83386e-06
1775	126	7.55205e-05	6.7279e-06
1776	137	8.21135e-05	7.01543e-06
1777	128	7.67192e-05	6.78108e-06
1778	132	7.91167e-05	6.88622e-06
1779	138	8.27129e-05	7.04099e-06
1780	128	7.67192e-05	6.78108e-06
1781	132	7.91167e-05	6.88622e-06
1782	147	8.81072e-05	7.26696e-06
1783	134	8.03154e-05	6.93819e-06
1784	147	8.81072e-05	7.26696e-06
1785	142	8.51104e-05	7.1423e-06
1786	128	7.67192e-05	6.78108e-06
1787	125	7.49211e-05	6.70115e-06
1788	134	8.03154e-05	6.93819e-06
1789	99	5.93375e-05	5.96364e-06
1790	143	8.57097e-05	7.16741e-06
1791	112	6.71293e-05	6.34312e-06
1792	129	7.73186e-05	6.80752e-06
1793	135	8.09148e-05	6.96404e-06
1794	134	8.03154e-05	6.93819e-06
1795	126	7.55205e-05	6.7279e-06
1796	161	9.64984e-05	7.60514e-06
1797	143	8.57097e-05	7.16741e-06
1798	135	8.09148e-05	6.96404e-06
1799	118	7.07255e-05	6.51081e-06
1800	104	6.23343e-05	6.11239e-06
1801	161	9.64984e-05	7.60514e-06
1802	147	8.81072e-05	7.26696e-06
1803	132	7.91167e-05	6.88622e-06
1804	129	7.73186e-05	6.80752e-06
1805	142	8.51104e-05	7.1423e-06
1806	123	7.37224e-05	6.64732e-06
1807	148	8.87066e-05	7.29164e-06
1808	121	7.25236e-05	6.59306e-06
1809	111	6.65299e-05	6.31474e-06
1810	117	7.01261e-05	6.48316e-06
1811	119	7.13249e-05	6.53834e-06
1812	134	8.03154e-05	6.93819e-06
1813	147	8.81072e-05	7.26696e-06
1814	122	7.3123e-05	6.62024e-06
1815	118	7.07255e-05	6.51081e-06
1816	142	8.51104e-05	7.1423e-06
1817	123	7.37224e-05	6.64732e-06
1818	160	9.5899e-05	7.58148e-06
1819	143	8.57097e-05	7.16741e-06
1820	121	7.25236e-05	6.59306e-06
1821	168	0.000100694	7.76871e-06
1822	98	5.87381e-05	5.93345e-06
1823	135	8.09148e-05	6.96404e-06
1824	120	7.19242e-05	6.56576e-06
1825	122	7.3123e-05	6.62024e-06
1826	132	7.91167e-05	6.88622e-06
1827	141	8.4511e-05	7.11711e-06
1828	139	8.33123e-05	7.06645e-06
1829	128	7.67192e-05	6.78108e-06
1830	134	8.03154e-05	6.93819e-06
1831	140	8.39116e-05	7.09183e-06
1832	137	8.21135e-05	7.01543e-06
1833	153	9.17034e-05	7.41378e-06
1834	131	7.85173e-05	6.86009e-06
1835	119	7.13249e-05	6.53834e-06
1836	133	7.9716e-05	6.91226e-06
1837	150	8.99053e-05	7.34074e-06
1838	124	7.43217e-05	6.67429e-06
1839	118	7.07255e-05	6.51081e-06
1840	128	7.67192e-05	6.78108e-06
1841	138	8.27129e-05	7.04099e-06
1842	121	7.25236e-05	6.59306e-06
1843	148	8.87066e-05	7.29164e-06
1844	119	7.13249e-05	6.53834e-06
1845	108	6.47318e-05	6.22882e-06
1846	119	7.13249e-05	6.53834e-06
1847	141	8.4511e-05	7.11711e-06
1848	119	7.13249e-05	6.53834e-06
1849	145	8.69085e-05	7.21736e-06
1850	122	7.3123e-05	6.62024e-06
1851	126	7.55205e-05	6.7279e-06
1852	128	7.67192e-05	6.78108e-06
1853	125	7.49211e-05	6.70115e-06
1854	148	8.87066e-05	7.29164e-06
1855	130	7.79179e-05	6.83386e-06
1856	157	9.41009e-05	7.51007e-06
1857	123	7.37224e-05	6.64732e-06
1858	145	8.69085e-05	7.21736e-06
1859	138	8.27129e-05	7.04099e-06
1860	137	8.21135e-05	7.01543e-06
1861	159	9.52996e-05	7.55775e-06
1862	155	9.29022e-05	7.46208e-06
1863	127	7.61198e-05	6.75454e-06
1864	133	7.9716e-05	6.91226e-06
1865	127	7.61198e-05	6.75454e-06
1866	123	7.37224e-05	6.64732e-06
1867	122	7.3123e-05	6.62024e-06
1868	142	8.51104e-05	7.1423e-06
1869	136	8.15141e-05	6.98978e-06
1870	121	7.25236e-05	6.59306e-06
1871	120	7.19242e-05	6.56576e-06
1872	144	8.63091e-05	7.19242e-06
1873	134	8.03154e-05	6.93819e-06
1874	138	8.27129e-05	7.04099e-06
1875	115	6.89274e-05	6.42751e-06
1876	139	8.33123e-05	7.06645e-06
1877	142	8.51104e-05	7.1423e-06
1878	128	7.67192e-05	6.78108e-06
1879	113	6.77287e-05	6.37138e-06
1880	147	8.81072e-05	7.26696e-06
1881	123	7.37224e-05	6.64732e-06
1882	128	7.67192e-05	6.78108e-06
1883	139	8.33123e-05	7.06645e-06
1884	112	6.71293e-05	6.34312e-06
1885	137	8.21135e-05	7.01543e-06
1886	157	9.41009e-05	7.51007e-06
1887	139	8.33123e-05	7.06645e-06
1888	134	8.03154e-05	6.93819e-06
1889	134	8.03154e-05	6.93819e-06
1890	120	7.19242e-05	6.56576e-06
1891	132	7.91167e-05	6.88622e-06
1892	133	7.9716e-05	6.91226e-06
1893	119	7.13249e-05	6.53834e-06
1894	134	8.03154e-05	6.93819e-06
1895	138	8.27129e-05	7.04099e-06
1896	149	8.93059e-05	7.31623e-06
1897	138	8.27129e-05	7.04099e-06
1898	134	8.03154e-05	6.93819e-06
1899	141	8.4511e-05	7.11711e-06
1900	143	8.57097e-05	7.16741e-06
1901	122	7.3123e-05	6.62024e-06
1902	140	8.39116e-05	7.09183e-06
1903	127	7.61198e-05	6.75454e-06
1904	151	9.05047e-05	7.36517e-06
1905	129	7.73186e-05	6.80752e-06
1906	130	7.79179e-05	6.83386e-06
1907	128	7.67192e-05	6.78108e-06
1908	134	8.03154e-05	6.93819e-06
1909	137	8.21135e-05	7.01543e-06
1910	155	9.29022e-05	7.46208e-06
1911	117	7.01261e-05	6.48316e-06
1912	130	7.79179e-05	6.83386e-06
1913	132	7.91167e-05	6.88622e-06
1914	133	7.9716e-05	6.91226e-06
1915	113	6.77287e-05	6.37138e-06
1916	120	7.19242e-05	6.56576e-06
1917	139	8.33123e-05	7.06645e-06
1918	143	8.57097e-05	7.16741e-06
1919	130	7.79179e-05	6.83386e-06
1920	129	7.73186e-05	6.80752e-06
1921	111	6.65299e-05	6.31474e-06
1922	126	7.55205e-05	6.7279e-06
1923	139	8.33123e-05	7.06645e-06
1924	128	7.67192e-05	6.78108e-06
1925	142	8.51104e-05	7.1423e-06
1926	127	7.61198e-05	6.75454e-06
1927	153	9.17034e-05	7.41378e-06
1928	143	8.57097e-05	7.16741e-06
1929	126	7.55205e-05	6.7279e-06
1930	131	7.85173e-05	6.86009e-06
1931	110	6.59306e-05	6.28623e-06
1932	137	8.21135e-05	7.01543e-06
1933	132	7.91167e-05	6.88622e-06
1934	127	7.61198e-05	6.75454e-06
1935	121	7.25236e-05	6.59306e-06
1936	130	7.79179e-05	6.83386e-06
1937	99	5.93375e-05	5.96364e-06
1938	132	7.91167e-05	6.88622e-06
1939	147	8.81072e-05	7.26696e-06
1940	139	8.33123e-05	7.06645e-06
1941	125	7.49211e-05	6.70115e-06
1942	143	8.57097e-05	7.16741e-06
1943	140	8.39116e-05	7.09183e-06
1944	137	8.21135e-05	7.01543e-06
1945	129	7.73186e-05	6.80752e-06
1946	127	7.61198e-05	6.75454e-06
1947	148	8.87066e-05	7.29164e-06
1948	168	0.000100694	7.76871e-06
1949	130	7.79179e-05	6.83386e-06
1950	123	7.37224e-05	6.64732e-06
1951	137	8.21135e-05	7.01543e-06
1952	131	7.85173e-05	6.86009e-06
1953	125	7.49211e-05	6.70115e-06
1954	139	8.33123e-05	7.06645e-06
1955	125	7.49211e-05	6.70115e-06
1956	130	7.79179e-05	6.83386e-06
1957	124	7.43217e-05	6.67429e-06
1958	120	7.19242e-05	6.56576e-06
1959	124	7.43217e-05	6.67429e-06
1960	120	7.19242e-05	6.56576e-06
1961	114	6.8328e-05	6.39951e-06
1962	135	8.09148e-05	6.96404e-06
1963	125	7.49211e-05	6.70115e-06
1964	142	8.51104e-05	7.1423e-06
1965	138	8.27129e-05	7.04099e-06
1966	115	6.89274e-05	6.42751e-06
1967	125	7.49211e-05	6.70115e-06
1968	136	8.15141e-05	6.98978e-06
1969	111	6.65299e-05	6.31474e-06
1970	121	7.25236e-05	6.59306e-06
1971	119	7.13249e-05	6.53834e-06
1972	123	7.37224e-05	6.64732e-06
1973	142	8.51104e-05	7.1423e-06
1974	118	7.07255e-05	6.51081e-06
1975	165	9.88958e-05	7.69903e-06
1976	121	7.25236e-05	6.59306e-06
1977	129	7.73186e-05	6.80752e-06
1978	112	6.71293e-05	6.34312e-06
1979	114	6.8328e-05	6.39951e-06
1980	160	9.5899e-05	7.58148e-06
1981	120	7.19242e-05	6.56576e-06
1982	123	7.37224e-05	6.64732e-06
1983	130	7.79179e-05	6.83386e-06
1984	144	8.63091e-05	7.19242e-06
1985	117	7.01261e-05	6.48316e-06
1986	124	7.43217e-05	6.67429e-06
1987	146	8.75078e-05	7.2422e-06
1988	132	7.91167e-05	6.88622e-06
1989	140	8.39116e-05	7.09183e-06
1990	129	7.73186e-05	6.80752e-06
1991	120	7.19242e-05	6.56576e-06
1992	136	8.15141e-05	6.98978e-06
1993	120	7.19242e-05	6.56576e-06
1994	122	7.3123e-05	6.62024e-06
1995	139	8.33123e-05	7.06645e-06
1996	165	9.88958e-05	7.69903e-06
1997	120	7.19242e-05	6.56576e-06
1998	113	6.77287e-05	6.37138e-06
[truncated: 165,307 more rows]

## Sheet: Fig3c Simulations
HeraldNumber	EventCount	P(N) = EventCount/TotalEventCount	P(N) standard deviation = Sqrt(EventCount)/TotalEventCount		e_hf
0	0	0	0		9.39295e-05
1	154	9.22448e-05	7.4333e-06
2	143	8.56559e-05	7.16291e-06
3	133	7.9666e-05	6.90792e-06
4	140	8.38589e-05	7.08737e-06
5	158	9.46408e-05	7.52922e-06
6	151	9.04479e-05	7.36054e-06
7	168	0.000100631	7.76383e-06
8	135	8.0864e-05	6.95966e-06
9	137	8.2062e-05	7.01103e-06
10	144	8.62549e-05	7.18791e-06
11	135	8.0864e-05	6.95966e-06
12	163	9.76358e-05	7.64742e-06
13	146	8.74529e-05	7.23765e-06
14	151	9.04479e-05	7.36054e-06
15	150	8.98489e-05	7.33613e-06
16	167	0.000100032	7.74069e-06
17	176	0.000105423	7.94653e-06
18	152	9.10469e-05	7.38488e-06
19	159	9.52398e-05	7.55301e-06
20	166	9.94328e-05	7.71748e-06
21	156	9.34428e-05	7.48141e-06
22	143	8.56559e-05	7.16291e-06
23	165	9.88338e-05	7.6942e-06
24	147	8.80519e-05	7.2624e-06
25	152	9.10469e-05	7.38488e-06
26	142	8.50569e-05	7.13782e-06
27	171	0.000102428	7.83284e-06
28	150	8.98489e-05	7.33613e-06
29	147	8.80519e-05	7.2624e-06
30	133	7.9666e-05	6.90792e-06
31	165	9.88338e-05	7.6942e-06
32	167	0.000100032	7.74069e-06
33	131	7.8468e-05	6.85578e-06
34	154	9.22448e-05	7.4333e-06
35	161	9.64378e-05	7.60036e-06
36	136	8.1463e-05	6.98539e-06
37	151	9.04479e-05	7.36054e-06
38	154	9.22448e-05	7.4333e-06
39	163	9.76358e-05	7.64742e-06
40	140	8.38589e-05	7.08737e-06
41	146	8.74529e-05	7.23765e-06
42	168	0.000100631	7.76383e-06
43	143	8.56559e-05	7.16291e-06
44	157	9.40418e-05	7.50535e-06
45	164	9.82348e-05	7.67085e-06
46	173	0.000103626	7.87852e-06
47	143	8.56559e-05	7.16291e-06
48	132	7.9067e-05	6.8819e-06
49	154	9.22448e-05	7.4333e-06
50	167	0.000100032	7.74069e-06
51	150	8.98489e-05	7.33613e-06
52	162	9.70368e-05	7.62393e-06
53	172	0.000103027	7.85571e-06
54	149	8.92499e-05	7.31164e-06
55	145	8.68539e-05	7.21282e-06
56	158	9.46408e-05	7.52922e-06
57	148	8.86509e-05	7.28706e-06
58	168	0.000100631	7.76383e-06
59	148	8.86509e-05	7.28706e-06
60	150	8.98489e-05	7.33613e-06
61	150	8.98489e-05	7.33613e-06
62	162	9.70368e-05	7.62393e-06
63	152	9.10469e-05	7.38488e-06
64	173	0.000103626	7.87852e-06
65	189	0.00011321	8.23479e-06
66	160	9.58388e-05	7.57672e-06
67	150	8.98489e-05	7.33613e-06
68	165	9.88338e-05	7.6942e-06
69	161	9.64378e-05	7.60036e-06
70	170	0.000101829	7.80991e-06
71	153	9.16459e-05	7.40913e-06
72	140	8.38589e-05	7.08737e-06
73	135	8.0864e-05	6.95966e-06
74	182	0.000109017	8.08085e-06
75	148	8.86509e-05	7.28706e-06
76	192	0.000115007	8.29988e-06
77	151	9.04479e-05	7.36054e-06
78	165	9.88338e-05	7.6942e-06
79	159	9.52398e-05	7.55301e-06
80	142	8.50569e-05	7.13782e-06
81	168	0.000100631	7.76383e-06
82	145	8.68539e-05	7.21282e-06
83	154	9.22448e-05	7.4333e-06
84	152	9.10469e-05	7.38488e-06
85	164	9.82348e-05	7.67085e-06
86	155	9.28438e-05	7.4574e-06
87	156	9.34428e-05	7.48141e-06
88	144	8.62549e-05	7.18791e-06
89	161	9.64378e-05	7.60036e-06
90	156	9.34428e-05	7.48141e-06
91	172	0.000103027	7.85571e-06
92	154	9.22448e-05	7.4333e-06
93	159	9.52398e-05	7.55301e-06
94	172	0.000103027	7.85571e-06
95	141	8.44579e-05	7.11264e-06
96	161	9.64378e-05	7.60036e-06
97	155	9.28438e-05	7.4574e-06
98	164	9.82348e-05	7.67085e-06
99	145	8.68539e-05	7.21282e-06
100	166	9.94328e-05	7.71748e-06
101	143	8.56559e-05	7.16291e-06
102	156	9.34428e-05	7.48141e-06
103	170	0.000101829	7.80991e-06
104	167	0.000100032	7.74069e-06
105	150	8.98489e-05	7.33613e-06
106	156	9.34428e-05	7.48141e-06
107	161	9.64378e-05	7.60036e-06
108	156	9.34428e-05	7.48141e-06
109	149	8.92499e-05	7.31164e-06
110	140	8.38589e-05	7.08737e-06
111	175	0.000104824	7.92393e-06
112	150	8.98489e-05	7.33613e-06
113	170	0.000101829	7.80991e-06
114	142	8.50569e-05	7.13782e-06
115	164	9.82348e-05	7.67085e-06
116	164	9.82348e-05	7.67085e-06
117	184	0.000110215	8.12513e-06
118	152	9.10469e-05	7.38488e-06
119	158	9.46408e-05	7.52922e-06
120	125	7.48741e-05	6.69694e-06
121	148	8.86509e-05	7.28706e-06
122	172	0.000103027	7.85571e-06
123	149	8.92499e-05	7.31164e-06
124	139	8.326e-05	7.06202e-06
125	161	9.64378e-05	7.60036e-06
126	158	9.46408e-05	7.52922e-06
127	153	9.16459e-05	7.40913e-06
128	142	8.50569e-05	7.13782e-06
129	154	9.22448e-05	7.4333e-06
130	146	8.74529e-05	7.23765e-06
131	147	8.80519e-05	7.2624e-06
132	155	9.28438e-05	7.4574e-06
133	153	9.16459e-05	7.40913e-06
134	168	0.000100631	7.76383e-06
135	158	9.46408e-05	7.52922e-06
136	133	7.9666e-05	6.90792e-06
137	142	8.50569e-05	7.13782e-06
138	173	0.000103626	7.87852e-06
139	149	8.92499e-05	7.31164e-06
140	152	9.10469e-05	7.38488e-06
141	157	9.40418e-05	7.50535e-06
142	138	8.2661e-05	7.03657e-06
143	155	9.28438e-05	7.4574e-06
144	149	8.92499e-05	7.31164e-06
145	160	9.58388e-05	7.57672e-06
146	165	9.88338e-05	7.6942e-06
147	148	8.86509e-05	7.28706e-06
148	162	9.70368e-05	7.62393e-06
149	145	8.68539e-05	7.21282e-06
150	156	9.34428e-05	7.48141e-06
151	169	0.00010123	7.7869e-06
152	134	8.0265e-05	6.93384e-06
153	148	8.86509e-05	7.28706e-06
154	141	8.44579e-05	7.11264e-06
155	142	8.50569e-05	7.13782e-06
156	135	8.0864e-05	6.95966e-06
157	153	9.16459e-05	7.40913e-06
158	150	8.98489e-05	7.33613e-06
159	150	8.98489e-05	7.33613e-06
160	146	8.74529e-05	7.23765e-06
161	162	9.70368e-05	7.62393e-06
162	163	9.76358e-05	7.64742e-06
163	168	0.000100631	7.76383e-06
164	159	9.52398e-05	7.55301e-06
165	172	0.000103027	7.85571e-06
166	156	9.34428e-05	7.48141e-06
167	158	9.46408e-05	7.52922e-06
168	146	8.74529e-05	7.23765e-06
169	152	9.10469e-05	7.38488e-06
170	125	7.48741e-05	6.69694e-06
171	150	8.98489e-05	7.33613e-06
172	151	9.04479e-05	7.36054e-06
173	134	8.0265e-05	6.93384e-06
174	138	8.2661e-05	7.03657e-06
175	163	9.76358e-05	7.64742e-06
176	159	9.52398e-05	7.55301e-06
177	145	8.68539e-05	7.21282e-06
178	147	8.80519e-05	7.2624e-06
179	164	9.82348e-05	7.67085e-06
180	159	9.52398e-05	7.55301e-06
181	152	9.10469e-05	7.38488e-06
182	143	8.56559e-05	7.16291e-06
183	189	0.00011321	8.23479e-06
184	152	9.10469e-05	7.38488e-06
185	167	0.000100032	7.74069e-06
186	168	0.000100631	7.76383e-06
187	133	7.9666e-05	6.90792e-06
188	189	0.00011321	8.23479e-06
189	151	9.04479e-05	7.36054e-06
190	148	8.86509e-05	7.28706e-06
191	170	0.000101829	7.80991e-06
192	144	8.62549e-05	7.18791e-06
193	176	0.000105423	7.94653e-06
194	141	8.44579e-05	7.11264e-06
195	154	9.22448e-05	7.4333e-06
196	164	9.82348e-05	7.67085e-06
197	146	8.74529e-05	7.23765e-06
198	154	9.22448e-05	7.4333e-06
199	144	8.62549e-05	7.18791e-06
200	153	9.16459e-05	7.40913e-06
201	138	8.2661e-05	7.03657e-06
202	156	9.34428e-05	7.48141e-06
203	152	9.10469e-05	7.38488e-06
204	138	8.2661e-05	7.03657e-06
205	142	8.50569e-05	7.13782e-06
206	160	9.58388e-05	7.57672e-06
207	158	9.46408e-05	7.52922e-06
208	167	0.000100032	7.74069e-06
209	148	8.86509e-05	7.28706e-06
210	156	9.34428e-05	7.48141e-06
211	182	0.000109017	8.08085e-06
212	144	8.62549e-05	7.18791e-06
213	137	8.2062e-05	7.01103e-06
214	167	0.000100032	7.74069e-06
215	149	8.92499e-05	7.31164e-06
216	199	0.0001192	8.44983e-06
217	163	9.76358e-05	7.64742e-06
218	166	9.94328e-05	7.71748e-06
219	155	9.28438e-05	7.4574e-06
220	145	8.68539e-05	7.21282e-06
221	147	8.80519e-05	7.2624e-06
222	170	0.000101829	7.80991e-06
223	182	0.000109017	8.08085e-06
224	162	9.70368e-05	7.62393e-06
225	167	0.000100032	7.74069e-06
226	141	8.44579e-05	7.11264e-06
227	152	9.10469e-05	7.38488e-06
228	138	8.2661e-05	7.03657e-06
229	173	0.000103626	7.87852e-06
230	157	9.40418e-05	7.50535e-06
231	167	0.000100032	7.74069e-06
232	161	9.64378e-05	7.60036e-06
233	156	9.34428e-05	7.48141e-06
234	158	9.46408e-05	7.52922e-06
235	149	8.92499e-05	7.31164e-06
236	129	7.727e-05	6.80325e-06
237	163	9.76358e-05	7.64742e-06
238	158	9.46408e-05	7.52922e-06
239	192	0.000115007	8.29988e-06
240	146	8.74529e-05	7.23765e-06
241	157	9.40418e-05	7.50535e-06
242	170	0.000101829	7.80991e-06
243	130	7.7869e-05	6.82957e-06
244	156	9.34428e-05	7.48141e-06
245	157	9.40418e-05	7.50535e-06
246	158	9.46408e-05	7.52922e-06
247	144	8.62549e-05	7.18791e-06
248	158	9.46408e-05	7.52922e-06
249	152	9.10469e-05	7.38488e-06
250	168	0.000100631	7.76383e-06
251	166	9.94328e-05	7.71748e-06
252	155	9.28438e-05	7.4574e-06
253	150	8.98489e-05	7.33613e-06
254	165	9.88338e-05	7.6942e-06
255	134	8.0265e-05	6.93384e-06
256	169	0.00010123	7.7869e-06
257	145	8.68539e-05	7.21282e-06
258	141	8.44579e-05	7.11264e-06
259	139	8.326e-05	7.06202e-06
260	147	8.80519e-05	7.2624e-06
261	157	9.40418e-05	7.50535e-06
262	135	8.0864e-05	6.95966e-06
263	161	9.64378e-05	7.60036e-06
264	156	9.34428e-05	7.48141e-06
265	178	0.000106621	7.99156e-06
266	156	9.34428e-05	7.48141e-06
267	145	8.68539e-05	7.21282e-06
268	136	8.1463e-05	6.98539e-06
269	159	9.52398e-05	7.55301e-06
270	143	8.56559e-05	7.16291e-06
271	142	8.50569e-05	7.13782e-06
272	138	8.2661e-05	7.03657e-06
273	159	9.52398e-05	7.55301e-06
274	157	9.40418e-05	7.50535e-06
275	135	8.0864e-05	6.95966e-06
276	167	0.000100032	7.74069e-06
277	171	0.000102428	7.83284e-06
278	151	9.04479e-05	7.36054e-06
279	157	9.40418e-05	7.50535e-06
280	165	9.88338e-05	7.6942e-06
281	165	9.88338e-05	7.6942e-06
282	142	8.50569e-05	7.13782e-06
283	163	9.76358e-05	7.64742e-06
284	157	9.40418e-05	7.50535e-06
285	153	9.16459e-05	7.40913e-06
286	138	8.2661e-05	7.03657e-06
287	151	9.04479e-05	7.36054e-06
288	152	9.10469e-05	7.38488e-06
289	146	8.74529e-05	7.23765e-06
290	188	0.000112611	8.21297e-06
291	177	0.000106022	7.96908e-06
292	158	9.46408e-05	7.52922e-06
293	147	8.80519e-05	7.2624e-06
294	162	9.70368e-05	7.62393e-06
295	125	7.48741e-05	6.69694e-06
296	139	8.326e-05	7.06202e-06
297	153	9.16459e-05	7.40913e-06
298	177	0.000106022	7.96908e-06
299	167	0.000100032	7.74069e-06
300	149	8.92499e-05	7.31164e-06
301	144	8.62549e-05	7.18791e-06
302	148	8.86509e-05	7.28706e-06
303	161	9.64378e-05	7.60036e-06
304	170	0.000101829	7.80991e-06
305	159	9.52398e-05	7.55301e-06
306	174	0.000104225	7.90125e-06
307	163	9.76358e-05	7.64742e-06
308	146	8.74529e-05	7.23765e-06
309	173	0.000103626	7.87852e-06
310	153	9.16459e-05	7.40913e-06
311	151	9.04479e-05	7.36054e-06
312	148	8.86509e-05	7.28706e-06
313	150	8.98489e-05	7.33613e-06
314	158	9.46408e-05	7.52922e-06
315	179	0.00010722	8.01397e-06
316	134	8.0265e-05	6.93384e-06
317	147	8.80519e-05	7.2624e-06
318	157	9.40418e-05	7.50535e-06
319	139	8.326e-05	7.06202e-06
320	149	8.92499e-05	7.31164e-06
321	172	0.000103027	7.85571e-06
322	155	9.28438e-05	7.4574e-06
323	149	8.92499e-05	7.31164e-06
324	149	8.92499e-05	7.31164e-06
325	151	9.04479e-05	7.36054e-06
326	161	9.64378e-05	7.60036e-06
327	169	0.00010123	7.7869e-06
328	157	9.40418e-05	7.50535e-06
329	124	7.42751e-05	6.6701e-06
330	154	9.22448e-05	7.4333e-06
331	166	9.94328e-05	7.71748e-06
332	147	8.80519e-05	7.2624e-06
333	152	9.10469e-05	7.38488e-06
334	179	0.00010722	8.01397e-06
335	152	9.10469e-05	7.38488e-06
336	149	8.92499e-05	7.31164e-06
337	160	9.58388e-05	7.57672e-06
338	170	0.000101829	7.80991e-06
339	119	7.12801e-05	6.53424e-06
340	173	0.000103626	7.87852e-06
341	150	8.98489e-05	7.33613e-06
342	159	9.52398e-05	7.55301e-06
343	156	9.34428e-05	7.48141e-06
344	156	9.34428e-05	7.48141e-06
345	121	7.24781e-05	6.58892e-06
346	163	9.76358e-05	7.64742e-06
347	145	8.68539e-05	7.21282e-06
348	170	0.000101829	7.80991e-06
349	150	8.98489e-05	7.33613e-06
350	181	0.000108418	8.05862e-06
351	152	9.10469e-05	7.38488e-06
352	165	9.88338e-05	7.6942e-06
353	148	8.86509e-05	7.28706e-06
354	147	8.80519e-05	7.2624e-06
355	142	8.50569e-05	7.13782e-06
356	133	7.9666e-05	6.90792e-06
357	159	9.52398e-05	7.55301e-06
358	156	9.34428e-05	7.48141e-06
359	157	9.40418e-05	7.50535e-06
360	174	0.000104225	7.90125e-06
361	153	9.16459e-05	7.40913e-06
362	146	8.74529e-05	7.23765e-06
363	179	0.00010722	8.01397e-06
364	143	8.56559e-05	7.16291e-06
365	142	8.50569e-05	7.13782e-06
366	134	8.0265e-05	6.93384e-06
367	151	9.04479e-05	7.36054e-06
368	140	8.38589e-05	7.08737e-06
369	134	8.0265e-05	6.93384e-06
370	149	8.92499e-05	7.31164e-06
371	155	9.28438e-05	7.4574e-06
372	134	8.0265e-05	6.93384e-06
373	163	9.76358e-05	7.64742e-06
374	157	9.40418e-05	7.50535e-06
375	152	9.10469e-05	7.38488e-06
376	156	9.34428e-05	7.48141e-06
377	150	8.98489e-05	7.33613e-06
378	162	9.70368e-05	7.62393e-06
379	155	9.28438e-05	7.4574e-06
380	154	9.22448e-05	7.4333e-06
381	171	0.000102428	7.83284e-06
382	147	8.80519e-05	7.2624e-06
383	143	8.56559e-05	7.16291e-06
384	160	9.58388e-05	7.57672e-06
385	164	9.82348e-05	7.67085e-06
386	165	9.88338e-05	7.6942e-06
387	160	9.58388e-05	7.57672e-06
388	150	8.98489e-05	7.33613e-06
389	134	8.0265e-05	6.93384e-06
390	138	8.2661e-05	7.03657e-06
391	152	9.10469e-05	7.38488e-06
392	142	8.50569e-05	7.13782e-06
393	120	7.18791e-05	6.56163e-06
394	160	9.58388e-05	7.57672e-06
395	154	9.22448e-05	7.4333e-06
396	119	7.12801e-05	6.53424e-06
397	165	9.88338e-05	7.6942e-06
398	163	9.76358e-05	7.64742e-06
399	150	8.98489e-05	7.33613e-06
400	152	9.10469e-05	7.38488e-06
401	171	0.000102428	7.83284e-06
402	161	9.64378e-05	7.60036e-06
403	153	9.16459e-05	7.40913e-06
404	177	0.000106022	7.96908e-06
405	160	9.58388e-05	7.57672e-06
406	151	9.04479e-05	7.36054e-06
407	146	8.74529e-05	7.23765e-06
408	155	9.28438e-05	7.4574e-06
409	165	9.88338e-05	7.6942e-06
410	134	8.0265e-05	6.93384e-06
411	139	8.326e-05	7.06202e-06
412	125	7.48741e-05	6.69694e-06
413	148	8.86509e-05	7.28706e-06
414	163	9.76358e-05	7.64742e-06
415	146	8.74529e-05	7.23765e-06
416	157	9.40418e-05	7.50535e-06
417	160	9.58388e-05	7.57672e-06
418	137	8.2062e-05	7.01103e-06
419	144	8.62549e-05	7.18791e-06
420	156	9.34428e-05	7.48141e-06
421	139	8.326e-05	7.06202e-06
422	130	7.7869e-05	6.82957e-06
423	176	0.000105423	7.94653e-06
424	136	8.1463e-05	6.98539e-06
425	166	9.94328e-05	7.71748e-06
426	148	8.86509e-05	7.28706e-06
427	139	8.326e-05	7.06202e-06
428	149	8.92499e-05	7.31164e-06
429	145	8.68539e-05	7.21282e-06
430	171	0.000102428	7.83284e-06
431	156	9.34428e-05	7.48141e-06
432	161	9.64378e-05	7.60036e-06
433	149	8.92499e-05	7.31164e-06
434	151	9.04479e-05	7.36054e-06
435	161	9.64378e-05	7.60036e-06
436	145	8.68539e-05	7.21282e-06
437	142	8.50569e-05	7.13782e-06
438	144	8.62549e-05	7.18791e-06
439	147	8.80519e-05	7.2624e-06
440	149	8.92499e-05	7.31164e-06
441	148	8.86509e-05	7.28706e-06
442	143	8.56559e-05	7.16291e-06
443	171	0.000102428	7.83284e-06
444	155	9.28438e-05	7.4574e-06
445	158	9.46408e-05	7.52922e-06
446	137	8.2062e-05	7.01103e-06
447	149	8.92499e-05	7.31164e-06
448	175	0.000104824	7.92393e-06
449	148	8.86509e-05	7.28706e-06
450	135	8.0864e-05	6.95966e-06
451	135	8.0864e-05	6.95966e-06
452	147	8.80519e-05	7.2624e-06
453	146	8.74529e-05	7.23765e-06
454	162	9.70368e-05	7.62393e-06
455	152	9.10469e-05	7.38488e-06
456	143	8.56559e-05	7.16291e-06
457	143	8.56559e-05	7.16291e-06
458	145	8.68539e-05	7.21282e-06
459	137	8.2062e-05	7.01103e-06
460	133	7.9666e-05	6.90792e-06
461	157	9.40418e-05	7.50535e-06
462	142	8.50569e-05	7.13782e-06
463	148	8.86509e-05	7.28706e-06
464	136	8.1463e-05	6.98539e-06
465	155	9.28438e-05	7.4574e-06
466	135	8.0864e-05	6.95966e-06
467	154	9.22448e-05	7.4333e-06
468	141	8.44579e-05	7.11264e-06
469	140	8.38589e-05	7.08737e-06
470	149	8.92499e-05	7.31164e-06
471	152	9.10469e-05	7.38488e-06
472	146	8.74529e-05	7.23765e-06
473	137	8.2062e-05	7.01103e-06
474	171	0.000102428	7.83284e-06
475	151	9.04479e-05	7.36054e-06
476	148	8.86509e-05	7.28706e-06
477	158	9.46408e-05	7.52922e-06
478	144	8.62549e-05	7.18791e-06
479	145	8.68539e-05	7.21282e-06
480	161	9.64378e-05	7.60036e-06
481	153	9.16459e-05	7.40913e-06
482	147	8.80519e-05	7.2624e-06
483	153	9.16459e-05	7.40913e-06
484	152	9.10469e-05	7.38488e-06
485	152	9.10469e-05	7.38488e-06
486	152	9.10469e-05	7.38488e-06
487	155	9.28438e-05	7.4574e-06
488	173	0.000103626	7.87852e-06
489	151	9.04479e-05	7.36054e-06
490	147	8.80519e-05	7.2624e-06
491	155	9.28438e-05	7.4574e-06
492	139	8.326e-05	7.06202e-06
493	153	9.16459e-05	7.40913e-06
494	140	8.38589e-05	7.08737e-06
495	152	9.10469e-05	7.38488e-06
496	152	9.10469e-05	7.38488e-06
497	173	0.000103626	7.87852e-06
498	154	9.22448e-05	7.4333e-06
499	136	8.1463e-05	6.98539e-06
500	161	9.64378e-05	7.60036e-06
501	151	9.04479e-05	7.36054e-06
502	146	8.74529e-05	7.23765e-06
503	153	9.16459e-05	7.40913e-06
504	133	7.9666e-05	6.90792e-06
505	140	8.38589e-05	7.08737e-06
506	165	9.88338e-05	7.6942e-06
507	138	8.2661e-05	7.03657e-06
508	157	9.40418e-05	7.50535e-06
509	168	0.000100631	7.76383e-06
510	156	9.34428e-05	7.48141e-06
511	186	0.000111413	8.16917e-06
512	147	8.80519e-05	7.2624e-06
513	130	7.7869e-05	6.82957e-06
514	148	8.86509e-05	7.28706e-06
515	154	9.22448e-05	7.4333e-06
516	155	9.28438e-05	7.4574e-06
517	161	9.64378e-05	7.60036e-06
518	135	8.0864e-05	6.95966e-06
519	148	8.86509e-05	7.28706e-06
520	144	8.62549e-05	7.18791e-06
521	134	8.0265e-05	6.93384e-06
522	143	8.56559e-05	7.16291e-06
523	154	9.22448e-05	7.4333e-06
524	169	0.00010123	7.7869e-06
525	168	0.000100631	7.76383e-06
526	153	9.16459e-05	7.40913e-06
527	148	8.86509e-05	7.28706e-06
528	144	8.62549e-05	7.18791e-06
529	171	0.000102428	7.83284e-06
530	138	8.2661e-05	7.03657e-06
531	138	8.2661e-05	7.03657e-06
532	147	8.80519e-05	7.2624e-06
533	151	9.04479e-05	7.36054e-06
534	172	0.000103027	7.85571e-06
535	132	7.9067e-05	6.8819e-06
536	142	8.50569e-05	7.13782e-06
537	142	8.50569e-05	7.13782e-06
538	143	8.56559e-05	7.16291e-06
539	126	7.54731e-05	6.72367e-06
540	167	0.000100032	7.74069e-06
541	155	9.28438e-05	7.4574e-06
542	144	8.62549e-05	7.18791e-06
543	139	8.326e-05	7.06202e-06
544	152	9.10469e-05	7.38488e-06
545	141	8.44579e-05	7.11264e-06
546	147	8.80519e-05	7.2624e-06
547	123	7.36761e-05	6.64315e-06
548	148	8.86509e-05	7.28706e-06
549	147	8.80519e-05	7.2624e-06
550	158	9.46408e-05	7.52922e-06
551	139	8.326e-05	7.06202e-06
552	139	8.326e-05	7.06202e-06
553	131	7.8468e-05	6.85578e-06
554	129	7.727e-05	6.80325e-06
555	133	7.9666e-05	6.90792e-06
556	131	7.8468e-05	6.85578e-06
557	147	8.80519e-05	7.2624e-06
558	170	0.000101829	7.80991e-06
559	157	9.40418e-05	7.50535e-06
560	144	8.62549e-05	7.18791e-06
561	155	9.28438e-05	7.4574e-06
562	142	8.50569e-05	7.13782e-06
563	146	8.74529e-05	7.23765e-06
564	126	7.54731e-05	6.72367e-06
565	138	8.2661e-05	7.03657e-06
566	128	7.6671e-05	6.77683e-06
567	147	8.80519e-05	7.2624e-06
568	149	8.92499e-05	7.31164e-06
569	149	8.92499e-05	7.31164e-06
570	169	0.00010123	7.7869e-06
571	142	8.50569e-05	7.13782e-06
572	157	9.40418e-05	7.50535e-06
573	147	8.80519e-05	7.2624e-06
574	153	9.16459e-05	7.40913e-06
575	159	9.52398e-05	7.55301e-06
576	146	8.74529e-05	7.23765e-06
577	146	8.74529e-05	7.23765e-06
578	136	8.1463e-05	6.98539e-06
579	159	9.52398e-05	7.55301e-06
580	135	8.0864e-05	6.95966e-06
581	166	9.94328e-05	7.71748e-06
582	155	9.28438e-05	7.4574e-06
583	139	8.326e-05	7.06202e-06
584	136	8.1463e-05	6.98539e-06
585	131	7.8468e-05	6.85578e-06
586	161	9.64378e-05	7.60036e-06
587	159	9.52398e-05	7.55301e-06
588	143	8.56559e-05	7.16291e-06
589	142	8.50569e-05	7.13782e-06
590	153	9.16459e-05	7.40913e-06
591	150	8.98489e-05	7.33613e-06
592	134	8.0265e-05	6.93384e-06
593	112	6.70872e-05	6.33914e-06
594	158	9.46408e-05	7.52922e-06
595	148	8.86509e-05	7.28706e-06
596	141	8.44579e-05	7.11264e-06
597	154	9.22448e-05	7.4333e-06
598	141	8.44579e-05	7.11264e-06
599	159	9.52398e-05	7.55301e-06
600	157	9.40418e-05	7.50535e-06
601	138	8.2661e-05	7.03657e-06
602	153	9.16459e-05	7.40913e-06
603	143	8.56559e-05	7.16291e-06
604	161	9.64378e-05	7.60036e-06
605	164	9.82348e-05	7.67085e-06
606	136	8.1463e-05	6.98539e-06
607	135	8.0864e-05	6.95966e-06
608	155	9.28438e-05	7.4574e-06
609	155	9.28438e-05	7.4574e-06
610	130	7.7869e-05	6.82957e-06
611	139	8.326e-05	7.06202e-06
612	139	8.326e-05	7.06202e-06
613	141	8.44579e-05	7.11264e-06
614	153	9.16459e-05	7.40913e-06
615	160	9.58388e-05	7.57672e-06
616	148	8.86509e-05	7.28706e-06
617	191	0.000114408	8.27824e-06
618	142	8.50569e-05	7.13782e-06
619	129	7.727e-05	6.80325e-06
620	131	7.8468e-05	6.85578e-06
621	123	7.36761e-05	6.64315e-06
622	144	8.62549e-05	7.18791e-06
623	169	0.00010123	7.7869e-06
624	142	8.50569e-05	7.13782e-06
625	151	9.04479e-05	7.36054e-06
626	158	9.46408e-05	7.52922e-06
627	144	8.62549e-05	7.18791e-06
628	149	8.92499e-05	7.31164e-06
629	155	9.28438e-05	7.4574e-06
630	137	8.2062e-05	7.01103e-06
631	149	8.92499e-05	7.31164e-06
632	140	8.38589e-05	7.08737e-06
633	147	8.80519e-05	7.2624e-06
634	141	8.44579e-05	7.11264e-06
635	169	0.00010123	7.7869e-06
636	164	9.82348e-05	7.67085e-06
637	164	9.82348e-05	7.67085e-06
638	134	8.0265e-05	6.93384e-06
639	132	7.9067e-05	6.8819e-06
640	145	8.68539e-05	7.21282e-06
641	171	0.000102428	7.83284e-06
642	149	8.92499e-05	7.31164e-06
643	167	0.000100032	7.74069e-06
644	144	8.62549e-05	7.18791e-06
645	147	8.80519e-05	7.2624e-06
646	149	8.92499e-05	7.31164e-06
647	162	9.70368e-05	7.62393e-06
648	155	9.28438e-05	7.4574e-06
649	131	7.8468e-05	6.85578e-06
650	133	7.9666e-05	6.90792e-06
651	157	9.40418e-05	7.50535e-06
652	167	0.000100032	7.74069e-06
653	154	9.22448e-05	7.4333e-06
654	157	9.40418e-05	7.50535e-06
655	178	0.000106621	7.99156e-06
656	149	8.92499e-05	7.31164e-06
657	145	8.68539e-05	7.21282e-06
658	132	7.9067e-05	6.8819e-06
659	143	8.56559e-05	7.16291e-06
660	128	7.6671e-05	6.77683e-06
661	153	9.16459e-05	7.40913e-06
662	162	9.70368e-05	7.62393e-06
663	150	8.98489e-05	7.33613e-06
664	169	0.00010123	7.7869e-06
665	148	8.86509e-05	7.28706e-06
666	147	8.80519e-05	7.2624e-06
667	137	8.2062e-05	7.01103e-06
668	144	8.62549e-05	7.18791e-06
669	162	9.70368e-05	7.62393e-06
670	141	8.44579e-05	7.11264e-06
671	153	9.16459e-05	7.40913e-06
672	129	7.727e-05	6.80325e-06
673	156	9.34428e-05	7.48141e-06
674	123	7.36761e-05	6.64315e-06
675	145	8.68539e-05	7.21282e-06
676	128	7.6671e-05	6.77683e-06
677	133	7.9666e-05	6.90792e-06
678	156	9.34428e-05	7.48141e-06
679	153	9.16459e-05	7.40913e-06
680	157	9.40418e-05	7.50535e-06
681	145	8.68539e-05	7.21282e-06
682	161	9.64378e-05	7.60036e-06
683	125	7.48741e-05	6.69694e-06
684	129	7.727e-05	6.80325e-06
685	142	8.50569e-05	7.13782e-06
686	156	9.34428e-05	7.48141e-06
687	134	8.0265e-05	6.93384e-06
688	147	8.80519e-05	7.2624e-06
689	154	9.22448e-05	7.4333e-06
690	143	8.56559e-05	7.16291e-06
691	143	8.56559e-05	7.16291e-06
692	140	8.38589e-05	7.08737e-06
693	135	8.0864e-05	6.95966e-06
694	147	8.80519e-05	7.2624e-06
695	162	9.70368e-05	7.62393e-06
696	172	0.000103027	7.85571e-06
697	159	9.52398e-05	7.55301e-06
698	149	8.92499e-05	7.31164e-06
699	146	8.74529e-05	7.23765e-06
700	178	0.000106621	7.99156e-06
701	149	8.92499e-05	7.31164e-06
702	159	9.52398e-05	7.55301e-06
703	129	7.727e-05	6.80325e-06
704	132	7.9067e-05	6.8819e-06
705	151	9.04479e-05	7.36054e-06
706	137	8.2062e-05	7.01103e-06
707	158	9.46408e-05	7.52922e-06
708	149	8.92499e-05	7.31164e-06
709	145	8.68539e-05	7.21282e-06
710	132	7.9067e-05	6.8819e-06
711	139	8.326e-05	7.06202e-06
712	150	8.98489e-05	7.33613e-06
713	151	9.04479e-05	7.36054e-06
714	134	8.0265e-05	6.93384e-06
715	138	8.2661e-05	7.03657e-06
716	137	8.2062e-05	7.01103e-06
717	137	8.2062e-05	7.01103e-06
718	163	9.76358e-05	7.64742e-06
719	158	9.46408e-05	7.52922e-06
720	124	7.42751e-05	6.6701e-06
721	145	8.68539e-05	7.21282e-06
722	149	8.92499e-05	7.31164e-06
723	155	9.28438e-05	7.4574e-06
724	130	7.7869e-05	6.82957e-06
725	166	9.94328e-05	7.71748e-06
726	124	7.42751e-05	6.6701e-06
727	140	8.38589e-05	7.08737e-06
728	157	9.40418e-05	7.50535e-06
729	169	0.00010123	7.7869e-06
730	144	8.62549e-05	7.18791e-06
731	121	7.24781e-05	6.58892e-06
732	157	9.40418e-05	7.50535e-06
733	125	7.48741e-05	6.69694e-06
734	139	8.326e-05	7.06202e-06
735	124	7.42751e-05	6.6701e-06
736	169	0.00010123	7.7869e-06
737	151	9.04479e-05	7.36054e-06
738	171	0.000102428	7.83284e-06
739	143	8.56559e-05	7.16291e-06
740	147	8.80519e-05	7.2624e-06
741	149	8.92499e-05	7.31164e-06
742	128	7.6671e-05	6.77683e-06
743	148	8.86509e-05	7.28706e-06
744	144	8.62549e-05	7.18791e-06
745	141	8.44579e-05	7.11264e-06
746	143	8.56559e-05	7.16291e-06
747	138	8.2661e-05	7.03657e-06
748	138	8.2661e-05	7.03657e-06
749	144	8.62549e-05	7.18791e-06
750	159	9.52398e-05	7.55301e-06
751	138	8.2661e-05	7.03657e-06
752	160	9.58388e-05	7.57672e-06
753	137	8.2062e-05	7.01103e-06
754	148	8.86509e-05	7.28706e-06
755	148	8.86509e-05	7.28706e-06
756	152	9.10469e-05	7.38488e-06
757	126	7.54731e-05	6.72367e-06
758	153	9.16459e-05	7.40913e-06
759	132	7.9067e-05	6.8819e-06
760	135	8.0864e-05	6.95966e-06
761	158	9.46408e-05	7.52922e-06
762	128	7.6671e-05	6.77683e-06
763	136	8.1463e-05	6.98539e-06
764	163	9.76358e-05	7.64742e-06
765	144	8.62549e-05	7.18791e-06
766	164	9.82348e-05	7.67085e-06
767	163	9.76358e-05	7.64742e-06
768	138	8.2661e-05	7.03657e-06
769	158	9.46408e-05	7.52922e-06
770	139	8.326e-05	7.06202e-06
771	118	7.06811e-05	6.50672e-06
772	171	0.000102428	7.83284e-06
773	151	9.04479e-05	7.36054e-06
774	146	8.74529e-05	7.23765e-06
775	137	8.2062e-05	7.01103e-06
776	149	8.92499e-05	7.31164e-06
777	150	8.98489e-05	7.33613e-06
778	159	9.52398e-05	7.55301e-06
779	136	8.1463e-05	6.98539e-06
780	140	8.38589e-05	7.08737e-06
781	146	8.74529e-05	7.23765e-06
782	122	7.30771e-05	6.61609e-06
783	123	7.36761e-05	6.64315e-06
784	132	7.9067e-05	6.8819e-06
785	144	8.62549e-05	7.18791e-06
786	174	0.000104225	7.90125e-06
787	138	8.2661e-05	7.03657e-06
788	142	8.50569e-05	7.13782e-06
789	129	7.727e-05	6.80325e-06
790	150	8.98489e-05	7.33613e-06
791	154	9.22448e-05	7.4333e-06
792	148	8.86509e-05	7.28706e-06
793	146	8.74529e-05	7.23765e-06
794	134	8.0265e-05	6.93384e-06
795	164	9.82348e-05	7.67085e-06
796	157	9.40418e-05	7.50535e-06
797	152	9.10469e-05	7.38488e-06
798	155	9.28438e-05	7.4574e-06
799	167	0.000100032	7.74069e-06
800	147	8.80519e-05	7.2624e-06
801	153	9.16459e-05	7.40913e-06
802	125	7.48741e-05	6.69694e-06
803	144	8.62549e-05	7.18791e-06
804	147	8.80519e-05	7.2624e-06
805	144	8.62549e-05	7.18791e-06
806	148	8.86509e-05	7.28706e-06
807	151	9.04479e-05	7.36054e-06
808	107	6.40922e-05	6.19603e-06
809	133	7.9666e-05	6.90792e-06
810	144	8.62549e-05	7.18791e-06
811	149	8.92499e-05	7.31164e-06
812	156	9.34428e-05	7.48141e-06
813	142	8.50569e-05	7.13782e-06
814	143	8.56559e-05	7.16291e-06
815	141	8.44579e-05	7.11264e-06
816	158	9.46408e-05	7.52922e-06
817	132	7.9067e-05	6.8819e-06
818	151	9.04479e-05	7.36054e-06
819	161	9.64378e-05	7.60036e-06
820	142	8.50569e-05	7.13782e-06
821	140	8.38589e-05	7.08737e-06
822	141	8.44579e-05	7.11264e-06
823	136	8.1463e-05	6.98539e-06
824	159	9.52398e-05	7.55301e-06
825	157	9.40418e-05	7.50535e-06
826	147	8.80519e-05	7.2624e-06
827	136	8.1463e-05	6.98539e-06
828	148	8.86509e-05	7.28706e-06
829	156	9.34428e-05	7.48141e-06
830	146	8.74529e-05	7.23765e-06
831	147	8.80519e-05	7.2624e-06
832	158	9.46408e-05	7.52922e-06
833	134	8.0265e-05	6.93384e-06
834	162	9.70368e-05	7.62393e-06
835	122	7.30771e-05	6.61609e-06
836	138	8.2661e-05	7.03657e-06
837	132	7.9067e-05	6.8819e-06
838	139	8.326e-05	7.06202e-06
839	137	8.2062e-05	7.01103e-06
840	144	8.62549e-05	7.18791e-06
841	142	8.50569e-05	7.13782e-06
842	155	9.28438e-05	7.4574e-06
843	120	7.18791e-05	6.56163e-06
844	168	0.000100631	7.76383e-06
845	151	9.04479e-05	7.36054e-06
846	154	9.22448e-05	7.4333e-06
847	119	7.12801e-05	6.53424e-06
848	131	7.8468e-05	6.85578e-06
849	150	8.98489e-05	7.33613e-06
850	133	7.9666e-05	6.90792e-06
851	153	9.16459e-05	7.40913e-06
852	142	8.50569e-05	7.13782e-06
853	144	8.62549e-05	7.18791e-06
854	136	8.1463e-05	6.98539e-06
855	141	8.44579e-05	7.11264e-06
856	149	8.92499e-05	7.31164e-06
857	149	8.92499e-05	7.31164e-06
858	156	9.34428e-05	7.48141e-06
859	130	7.7869e-05	6.82957e-06
860	144	8.62549e-05	7.18791e-06
861	158	9.46408e-05	7.52922e-06
862	147	8.80519e-05	7.2624e-06
863	136	8.1463e-05	6.98539e-06
864	141	8.44579e-05	7.11264e-06
865	166	9.94328e-05	7.71748e-06
866	150	8.98489e-05	7.33613e-06
867	160	9.58388e-05	7.57672e-06
868	161	9.64378e-05	7.60036e-06
869	150	8.98489e-05	7.33613e-06
870	149	8.92499e-05	7.31164e-06
871	134	8.0265e-05	6.93384e-06
872	145	8.68539e-05	7.21282e-06
873	141	8.44579e-05	7.11264e-06
874	138	8.2661e-05	7.03657e-06
875	146	8.74529e-05	7.23765e-06
876	163	9.76358e-05	7.64742e-06
877	146	8.74529e-05	7.23765e-06
878	123	7.36761e-05	6.64315e-06
879	130	7.7869e-05	6.82957e-06
880	140	8.38589e-05	7.08737e-06
881	135	8.0864e-05	6.95966e-06
882	135	8.0864e-05	6.95966e-06
883	147	8.80519e-05	7.2624e-06
884	155	9.28438e-05	7.4574e-06
885	143	8.56559e-05	7.16291e-06
886	141	8.44579e-05	7.11264e-06
887	142	8.50569e-05	7.13782e-06
888	136	8.1463e-05	6.98539e-06
889	165	9.88338e-05	7.6942e-06
890	135	8.0864e-05	6.95966e-06
891	166	9.94328e-05	7.71748e-06
892	148	8.86509e-05	7.28706e-06
893	151	9.04479e-05	7.36054e-06
894	158	9.46408e-05	7.52922e-06
895	154	9.22448e-05	7.4333e-06
896	150	8.98489e-05	7.33613e-06
897	131	7.8468e-05	6.85578e-06
898	149	8.92499e-05	7.31164e-06
899	122	7.30771e-05	6.61609e-06
900	145	8.68539e-05	7.21282e-06
901	131	7.8468e-05	6.85578e-06
902	149	8.92499e-05	7.31164e-06
903	148	8.86509e-05	7.28706e-06
904	148	8.86509e-05	7.28706e-06
905	168	0.000100631	7.76383e-06
906	138	8.2661e-05	7.03657e-06
907	128	7.6671e-05	6.77683e-06
908	150	8.98489e-05	7.33613e-06
909	135	8.0864e-05	6.95966e-06
910	139	8.326e-05	7.06202e-06
911	139	8.326e-05	7.06202e-06
912	136	8.1463e-05	6.98539e-06
913	152	9.10469e-05	7.38488e-06
914	148	8.86509e-05	7.28706e-06
915	148	8.86509e-05	7.28706e-06
916	134	8.0265e-05	6.93384e-06
917	159	9.52398e-05	7.55301e-06
918	152	9.10469e-05	7.38488e-06
919	131	7.8468e-05	6.85578e-06
920	169	0.00010123	7.7869e-06
921	151	9.04479e-05	7.36054e-06
922	147	8.80519e-05	7.2624e-06
923	141	8.44579e-05	7.11264e-06
924	146	8.74529e-05	7.23765e-06
925	133	7.9666e-05	6.90792e-06
926	142	8.50569e-05	7.13782e-06
927	149	8.92499e-05	7.31164e-06
928	139	8.326e-05	7.06202e-06
929	156	9.34428e-05	7.48141e-06
930	153	9.16459e-05	7.40913e-06
931	125	7.48741e-05	6.69694e-06
932	136	8.1463e-05	6.98539e-06
933	167	0.000100032	7.74069e-06
934	129	7.727e-05	6.80325e-06
935	160	9.58388e-05	7.57672e-06
936	153	9.16459e-05	7.40913e-06
937	155	9.28438e-05	7.4574e-06
938	142	8.50569e-05	7.13782e-06
939	130	7.7869e-05	6.82957e-06
940	149	8.92499e-05	7.31164e-06
941	161	9.64378e-05	7.60036e-06
942	154	9.22448e-05	7.4333e-06
943	132	7.9067e-05	6.8819e-06
944	151	9.04479e-05	7.36054e-06
945	145	8.68539e-05	7.21282e-06
946	150	8.98489e-05	7.33613e-06
947	140	8.38589e-05	7.08737e-06
948	134	8.0265e-05	6.93384e-06
949	130	7.7869e-05	6.82957e-06
950	180	0.000107819	8.03633e-06
951	127	7.6072e-05	6.7503e-06
952	143	8.56559e-05	7.16291e-06
953	138	8.2661e-05	7.03657e-06
954	182	0.000109017	8.08085e-06
955	129	7.727e-05	6.80325e-06
956	170	0.000101829	7.80991e-06
957	142	8.50569e-05	7.13782e-06
958	153	9.16459e-05	7.40913e-06
959	116	6.94831e-05	6.45135e-06
960	131	7.8468e-05	6.85578e-06
961	148	8.86509e-05	7.28706e-06
962	135	8.0864e-05	6.95966e-06
963	132	7.9067e-05	6.8819e-06
964	159	9.52398e-05	7.55301e-06
965	135	8.0864e-05	6.95966e-06
966	139	8.326e-05	7.06202e-06
967	143	8.56559e-05	7.16291e-06
968	142	8.50569e-05	7.13782e-06
969	132	7.9067e-05	6.8819e-06
970	137	8.2062e-05	7.01103e-06
971	142	8.50569e-05	7.13782e-06
972	148	8.86509e-05	7.28706e-06
973	141	8.44579e-05	7.11264e-06
974	128	7.6671e-05	6.77683e-06
975	146	8.74529e-05	7.23765e-06
976	141	8.44579e-05	7.11264e-06
977	132	7.9067e-05	6.8819e-06
978	156	9.34428e-05	7.48141e-06
979	145	8.68539e-05	7.21282e-06
980	164	9.82348e-05	7.67085e-06
981	169	0.00010123	7.7869e-06
982	137	8.2062e-05	7.01103e-06
983	130	7.7869e-05	6.82957e-06
984	172	0.000103027	7.85571e-06
985	140	8.38589e-05	7.08737e-06
986	130	7.7869e-05	6.82957e-06
987	153	9.16459e-05	7.40913e-06
988	134	8.0265e-05	6.93384e-06
989	139	8.326e-05	7.06202e-06
990	138	8.2661e-05	7.03657e-06
991	156	9.34428e-05	7.48141e-06
992	150	8.98489e-05	7.33613e-06
993	151	9.04479e-05	7.36054e-06
994	147	8.80519e-05	7.2624e-06
995	148	8.86509e-05	7.28706e-06
996	158	9.46408e-05	7.52922e-06
997	143	8.56559e-05	7.16291e-06
998	130	7.7869e-05	6.82957e-06
999	154	9.22448e-05	7.4333e-06
1000	147	8.80519e-05	7.2624e-06
1001	140	8.38589e-05	7.08737e-06
1002	155	9.28438e-05	7.4574e-06
1003	123	7.36761e-05	6.64315e-06
1004	138	8.2661e-05	7.03657e-06
1005	151	9.04479e-05	7.36054e-06
1006	141	8.44579e-05	7.11264e-06
1007	129	7.727e-05	6.80325e-06
1008	138	8.2661e-05	7.03657e-06
1009	159	9.52398e-05	7.55301e-06
1010	130	7.7869e-05	6.82957e-06
1011	142	8.50569e-05	7.13782e-06
1012	154	9.22448e-05	7.4333e-06
1013	143	8.56559e-05	7.16291e-06
1014	122	7.30771e-05	6.61609e-06
1015	138	8.2661e-05	7.03657e-06
1016	158	9.46408e-05	7.52922e-06
1017	149	8.92499e-05	7.31164e-06
1018	150	8.98489e-05	7.33613e-06
1019	154	9.22448e-05	7.4333e-06
1020	168	0.000100631	7.76383e-06
1021	135	8.0864e-05	6.95966e-06
1022	150	8.98489e-05	7.33613e-06
1023	144	8.62549e-05	7.18791e-06
1024	148	8.86509e-05	7.28706e-06
1025	159	9.52398e-05	7.55301e-06
1026	151	9.04479e-05	7.36054e-06
1027	134	8.0265e-05	6.93384e-06
1028	131	7.8468e-05	6.85578e-06
1029	138	8.2661e-05	7.03657e-06
1030	145	8.68539e-05	7.21282e-06
1031	147	8.80519e-05	7.2624e-06
1032	135	8.0864e-05	6.95966e-06
1033	137	8.2062e-05	7.01103e-06
1034	137	8.2062e-05	7.01103e-06
1035	135	8.0864e-05	6.95966e-06
1036	143	8.56559e-05	7.16291e-06
1037	142	8.50569e-05	7.13782e-06
1038	141	8.44579e-05	7.11264e-06
1039	148	8.86509e-05	7.28706e-06
1040	145	8.68539e-05	7.21282e-06
1041	145	8.68539e-05	7.21282e-06
1042	154	9.22448e-05	7.4333e-06
1043	135	8.0864e-05	6.95966e-06
1044	138	8.2661e-05	7.03657e-06
1045	147	8.80519e-05	7.2624e-06
1046	136	8.1463e-05	6.98539e-06
1047	139	8.326e-05	7.06202e-06
1048	152	9.10469e-05	7.38488e-06
1049	145	8.68539e-05	7.21282e-06
1050	124	7.42751e-05	6.6701e-06
1051	150	8.98489e-05	7.33613e-06
1052	142	8.50569e-05	7.13782e-06
1053	139	8.326e-05	7.06202e-06
1054	146	8.74529e-05	7.23765e-06
1055	132	7.9067e-05	6.8819e-06
1056	151	9.04479e-05	7.36054e-06
1057	141	8.44579e-05	7.11264e-06
1058	128	7.6671e-05	6.77683e-06
1059	133	7.9666e-05	6.90792e-06
1060	131	7.8468e-05	6.85578e-06
1061	118	7.06811e-05	6.50672e-06
1062	144	8.62549e-05	7.18791e-06
1063	125	7.48741e-05	6.69694e-06
1064	143	8.56559e-05	7.16291e-06
1065	155	9.28438e-05	7.4574e-06
1066	142	8.50569e-05	7.13782e-06
1067	129	7.727e-05	6.80325e-06
1068	142	8.50569e-05	7.13782e-06
1069	128	7.6671e-05	6.77683e-06
1070	161	9.64378e-05	7.60036e-06
1071	149	8.92499e-05	7.31164e-06
1072	125	7.48741e-05	6.69694e-06
1073	130	7.7869e-05	6.82957e-06
1074	139	8.326e-05	7.06202e-06
1075	133	7.9666e-05	6.90792e-06
1076	156	9.34428e-05	7.48141e-06
1077	159	9.52398e-05	7.55301e-06
1078	125	7.48741e-05	6.69694e-06
1079	131	7.8468e-05	6.85578e-06
1080	134	8.0265e-05	6.93384e-06
1081	130	7.7869e-05	6.82957e-06
1082	152	9.10469e-05	7.38488e-06
1083	133	7.9666e-05	6.90792e-06
1084	146	8.74529e-05	7.23765e-06
1085	125	7.48741e-05	6.69694e-06
1086	128	7.6671e-05	6.77683e-06
1087	140	8.38589e-05	7.08737e-06
1088	147	8.80519e-05	7.2624e-06
1089	136	8.1463e-05	6.98539e-06
1090	134	8.0265e-05	6.93384e-06
1091	154	9.22448e-05	7.4333e-06
1092	133	7.9666e-05	6.90792e-06
1093	145	8.68539e-05	7.21282e-06
1094	144	8.62549e-05	7.18791e-06
1095	146	8.74529e-05	7.23765e-06
1096	133	7.9666e-05	6.90792e-06
1097	135	8.0864e-05	6.95966e-06
1098	135	8.0864e-05	6.95966e-06
1099	146	8.74529e-05	7.23765e-06
1100	152	9.10469e-05	7.38488e-06
1101	127	7.6072e-05	6.7503e-06
1102	122	7.30771e-05	6.61609e-06
1103	149	8.92499e-05	7.31164e-06
1104	152	9.10469e-05	7.38488e-06
1105	139	8.326e-05	7.06202e-06
1106	156	9.34428e-05	7.48141e-06
1107	144	8.62549e-05	7.18791e-06
1108	149	8.92499e-05	7.31164e-06
1109	131	7.8468e-05	6.85578e-06
1110	128	7.6671e-05	6.77683e-06
1111	123	7.36761e-05	6.64315e-06
1112	151	9.04479e-05	7.36054e-06
1113	159	9.52398e-05	7.55301e-06
1114	148	8.86509e-05	7.28706e-06
1115	137	8.2062e-05	7.01103e-06
1116	123	7.36761e-05	6.64315e-06
1117	164	9.82348e-05	7.67085e-06
1118	136	8.1463e-05	6.98539e-06
1119	140	8.38589e-05	7.08737e-06
1120	144	8.62549e-05	7.18791e-06
1121	148	8.86509e-05	7.28706e-06
1122	124	7.42751e-05	6.6701e-06
1123	135	8.0864e-05	6.95966e-06
1124	139	8.326e-05	7.06202e-06
1125	146	8.74529e-05	7.23765e-06
1126	156	9.34428e-05	7.48141e-06
1127	149	8.92499e-05	7.31164e-06
1128	137	8.2062e-05	7.01103e-06
1129	141	8.44579e-05	7.11264e-06
1130	138	8.2661e-05	7.03657e-06
1131	142	8.50569e-05	7.13782e-06
1132	126	7.54731e-05	6.72367e-06
1133	125	7.48741e-05	6.69694e-06
1134	132	7.9067e-05	6.8819e-06
1135	119	7.12801e-05	6.53424e-06
1136	135	8.0864e-05	6.95966e-06
1137	147	8.80519e-05	7.2624e-06
1138	142	8.50569e-05	7.13782e-06
1139	141	8.44579e-05	7.11264e-06
1140	136	8.1463e-05	6.98539e-06
1141	143	8.56559e-05	7.16291e-06
1142	134	8.0265e-05	6.93384e-06
1143	131	7.8468e-05	6.85578e-06
1144	145	8.68539e-05	7.21282e-06
1145	131	7.8468e-05	6.85578e-06
1146	137	8.2062e-05	7.01103e-06
1147	165	9.88338e-05	7.6942e-06
1148	121	7.24781e-05	6.58892e-06
1149	147	8.80519e-05	7.2624e-06
1150	147	8.80519e-05	7.2624e-06
1151	133	7.9666e-05	6.90792e-06
1152	143	8.56559e-05	7.16291e-06
1153	123	7.36761e-05	6.64315e-06
1154	122	7.30771e-05	6.61609e-06
1155	128	7.6671e-05	6.77683e-06
1156	117	7.00821e-05	6.47909e-06
1157	154	9.22448e-05	7.4333e-06
1158	139	8.326e-05	7.06202e-06
1159	131	7.8468e-05	6.85578e-06
1160	152	9.10469e-05	7.38488e-06
1161	144	8.62549e-05	7.18791e-06
1162	141	8.44579e-05	7.11264e-06
1163	164	9.82348e-05	7.67085e-06
1164	158	9.46408e-05	7.52922e-06
1165	141	8.44579e-05	7.11264e-06
1166	123	7.36761e-05	6.64315e-06
1167	163	9.76358e-05	7.64742e-06
1168	135	8.0864e-05	6.95966e-06
1169	125	7.48741e-05	6.69694e-06
1170	153	9.16459e-05	7.40913e-06
1171	138	8.2661e-05	7.03657e-06
1172	133	7.9666e-05	6.90792e-06
1173	147	8.80519e-05	7.2624e-06
1174	142	8.50569e-05	7.13782e-06
1175	152	9.10469e-05	7.38488e-06
1176	139	8.326e-05	7.06202e-06
1177	145	8.68539e-05	7.21282e-06
1178	155	9.28438e-05	7.4574e-06
1179	134	8.0265e-05	6.93384e-06
1180	153	9.16459e-05	7.40913e-06
1181	124	7.42751e-05	6.6701e-06
1182	150	8.98489e-05	7.33613e-06
1183	137	8.2062e-05	7.01103e-06
1184	136	8.1463e-05	6.98539e-06
1185	130	7.7869e-05	6.82957e-06
1186	150	8.98489e-05	7.33613e-06
1187	128	7.6671e-05	6.77683e-06
1188	120	7.18791e-05	6.56163e-06
1189	139	8.326e-05	7.06202e-06
1190	113	6.76862e-05	6.36738e-06
1191	134	8.0265e-05	6.93384e-06
1192	156	9.34428e-05	7.48141e-06
1193	147	8.80519e-05	7.2624e-06
1194	132	7.9067e-05	6.8819e-06
1195	134	8.0265e-05	6.93384e-06
1196	125	7.48741e-05	6.69694e-06
1197	132	7.9067e-05	6.8819e-06
1198	126	7.54731e-05	6.72367e-06
1199	131	7.8468e-05	6.85578e-06
1200	144	8.62549e-05	7.18791e-06
1201	159	9.52398e-05	7.55301e-06
1202	136	8.1463e-05	6.98539e-06
1203	128	7.6671e-05	6.77683e-06
1204	126	7.54731e-05	6.72367e-06
1205	135	8.0864e-05	6.95966e-06
1206	127	7.6072e-05	6.7503e-06
1207	122	7.30771e-05	6.61609e-06
1208	125	7.48741e-05	6.69694e-06
1209	136	8.1463e-05	6.98539e-06
1210	126	7.54731e-05	6.72367e-06
1211	132	7.9067e-05	6.8819e-06
1212	113	6.76862e-05	6.36738e-06
1213	118	7.06811e-05	6.50672e-06
1214	126	7.54731e-05	6.72367e-06
1215	145	8.68539e-05	7.21282e-06
1216	131	7.8468e-05	6.85578e-06
1217	161	9.64378e-05	7.60036e-06
1218	151	9.04479e-05	7.36054e-06
1219	123	7.36761e-05	6.64315e-06
1220	142	8.50569e-05	7.13782e-06
1221	155	9.28438e-05	7.4574e-06
1222	132	7.9067e-05	6.8819e-06
1223	130	7.7869e-05	6.82957e-06
1224	133	7.9666e-05	6.90792e-06
1225	139	8.326e-05	7.06202e-06
1226	136	8.1463e-05	6.98539e-06
1227	141	8.44579e-05	7.11264e-06
1228	144	8.62549e-05	7.18791e-06
1229	139	8.326e-05	7.06202e-06
1230	153	9.16459e-05	7.40913e-06
1231	166	9.94328e-05	7.71748e-06
1232	140	8.38589e-05	7.08737e-06
1233	137	8.2062e-05	7.01103e-06
1234	143	8.56559e-05	7.16291e-06
1235	142	8.50569e-05	7.13782e-06
1236	135	8.0864e-05	6.95966e-06
1237	156	9.34428e-05	7.48141e-06
1238	122	7.30771e-05	6.61609e-06
1239	158	9.46408e-05	7.52922e-06
1240	132	7.9067e-05	6.8819e-06
1241	130	7.7869e-05	6.82957e-06
1242	136	8.1463e-05	6.98539e-06
1243	134	8.0265e-05	6.93384e-06
1244	111	6.64882e-05	6.31078e-06
1245	133	7.9666e-05	6.90792e-06
1246	122	7.30771e-05	6.61609e-06
1247	133	7.9666e-05	6.90792e-06
1248	144	8.62549e-05	7.18791e-06
1249	162	9.70368e-05	7.62393e-06
1250	137	8.2062e-05	7.01103e-06
1251	121	7.24781e-05	6.58892e-06
1252	124	7.42751e-05	6.6701e-06
1253	111	6.64882e-05	6.31078e-06
1254	145	8.68539e-05	7.21282e-06
1255	154	9.22448e-05	7.4333e-06
1256	143	8.56559e-05	7.16291e-06
1257	133	7.9666e-05	6.90792e-06
1258	148	8.86509e-05	7.28706e-06
1259	128	7.6671e-05	6.77683e-06
1260	150	8.98489e-05	7.33613e-06
1261	153	9.16459e-05	7.40913e-06
1262	161	9.64378e-05	7.60036e-06
1263	136	8.1463e-05	6.98539e-06
1264	152	9.10469e-05	7.38488e-06
1265	146	8.74529e-05	7.23765e-06
1266	137	8.2062e-05	7.01103e-06
1267	139	8.326e-05	7.06202e-06
1268	150	8.98489e-05	7.33613e-06
1269	137	8.2062e-05	7.01103e-06
1270	127	7.6072e-05	6.7503e-06
1271	143	8.56559e-05	7.16291e-06
1272	145	8.68539e-05	7.21282e-06
1273	173	0.000103626	7.87852e-06
1274	154	9.22448e-05	7.4333e-06
1275	125	7.48741e-05	6.69694e-06
1276	150	8.98489e-05	7.33613e-06
1277	137	8.2062e-05	7.01103e-06
1278	144	8.62549e-05	7.18791e-06
1279	134	8.0265e-05	6.93384e-06
1280	156	9.34428e-05	7.48141e-06
1281	146	8.74529e-05	7.23765e-06
1282	143	8.56559e-05	7.16291e-06
1283	141	8.44579e-05	7.11264e-06
1284	134	8.0265e-05	6.93384e-06
1285	135	8.0864e-05	6.95966e-06
1286	126	7.54731e-05	6.72367e-06
1287	157	9.40418e-05	7.50535e-06
1288	131	7.8468e-05	6.85578e-06
1289	147	8.80519e-05	7.2624e-06
1290	133	7.9666e-05	6.90792e-06
1291	145	8.68539e-05	7.21282e-06
1292	144	8.62549e-05	7.18791e-06
1293	146	8.74529e-05	7.23765e-06
1294	147	8.80519e-05	7.2624e-06
1295	139	8.326e-05	7.06202e-06
1296	145	8.68539e-05	7.21282e-06
1297	143	8.56559e-05	7.16291e-06
1298	132	7.9067e-05	6.8819e-06
1299	153	9.16459e-05	7.40913e-06
1300	137	8.2062e-05	7.01103e-06
1301	136	8.1463e-05	6.98539e-06
1302	126	7.54731e-05	6.72367e-06
1303	152	9.10469e-05	7.38488e-06
1304	126	7.54731e-05	6.72367e-06
1305	127	7.6072e-05	6.7503e-06
1306	156	9.34428e-05	7.48141e-06
1307	139	8.326e-05	7.06202e-06
1308	142	8.50569e-05	7.13782e-06
1309	138	8.2661e-05	7.03657e-06
1310	140	8.38589e-05	7.08737e-06
1311	133	7.9666e-05	6.90792e-06
1312	133	7.9666e-05	6.90792e-06
1313	159	9.52398e-05	7.55301e-06
1314	161	9.64378e-05	7.60036e-06
1315	143	8.56559e-05	7.16291e-06
1316	145	8.68539e-05	7.21282e-06
1317	143	8.56559e-05	7.16291e-06
1318	139	8.326e-05	7.06202e-06
1319	131	7.8468e-05	6.85578e-06
1320	122	7.30771e-05	6.61609e-06
1321	120	7.18791e-05	6.56163e-06
1322	136	8.1463e-05	6.98539e-06
1323	131	7.8468e-05	6.85578e-06
1324	108	6.46912e-05	6.22491e-06
1325	106	6.34932e-05	6.16701e-06
1326	136	8.1463e-05	6.98539e-06
1327	116	6.94831e-05	6.45135e-06
1328	140	8.38589e-05	7.08737e-06
1329	122	7.30771e-05	6.61609e-06
1330	153	9.16459e-05	7.40913e-06
1331	150	8.98489e-05	7.33613e-06
1332	118	7.06811e-05	6.50672e-06
1333	143	8.56559e-05	7.16291e-06
1334	155	9.28438e-05	7.4574e-06
1335	147	8.80519e-05	7.2624e-06
1336	140	8.38589e-05	7.08737e-06
1337	123	7.36761e-05	6.64315e-06
1338	136	8.1463e-05	6.98539e-06
1339	150	8.98489e-05	7.33613e-06
1340	134	8.0265e-05	6.93384e-06
1341	136	8.1463e-05	6.98539e-06
1342	137	8.2062e-05	7.01103e-06
1343	159	9.52398e-05	7.55301e-06
1344	142	8.50569e-05	7.13782e-06
1345	140	8.38589e-05	7.08737e-06
1346	144	8.62549e-05	7.18791e-06
1347	153	9.16459e-05	7.40913e-06
1348	142	8.50569e-05	7.13782e-06
1349	149	8.92499e-05	7.31164e-06
1350	129	7.727e-05	6.80325e-06
1351	140	8.38589e-05	7.08737e-06
1352	132	7.9067e-05	6.8819e-06
1353	143	8.56559e-05	7.16291e-06
1354	142	8.50569e-05	7.13782e-06
1355	127	7.6072e-05	6.7503e-06
1356	156	9.34428e-05	7.48141e-06
1357	126	7.54731e-05	6.72367e-06
1358	141	8.44579e-05	7.11264e-06
1359	119	7.12801e-05	6.53424e-06
1360	128	7.6671e-05	6.77683e-06
1361	157	9.40418e-05	7.50535e-06
1362	134	8.0265e-05	6.93384e-06
1363	120	7.18791e-05	6.56163e-06
1364	144	8.62549e-05	7.18791e-06
1365	144	8.62549e-05	7.18791e-06
1366	135	8.0864e-05	6.95966e-06
1367	155	9.28438e-05	7.4574e-06
1368	146	8.74529e-05	7.23765e-06
1369	161	9.64378e-05	7.60036e-06
1370	123	7.36761e-05	6.64315e-06
1371	113	6.76862e-05	6.36738e-06
1372	141	8.44579e-05	7.11264e-06
1373	132	7.9067e-05	6.8819e-06
1374	143	8.56559e-05	7.16291e-06
1375	150	8.98489e-05	7.33613e-06
1376	143	8.56559e-05	7.16291e-06
1377	144	8.62549e-05	7.18791e-06
1378	124	7.42751e-05	6.6701e-06
1379	158	9.46408e-05	7.52922e-06
1380	135	8.0864e-05	6.95966e-06
1381	152	9.10469e-05	7.38488e-06
1382	136	8.1463e-05	6.98539e-06
1383	154	9.22448e-05	7.4333e-06
1384	120	7.18791e-05	6.56163e-06
1385	146	8.74529e-05	7.23765e-06
1386	140	8.38589e-05	7.08737e-06
1387	133	7.9666e-05	6.90792e-06
1388	138	8.2661e-05	7.03657e-06
1389	141	8.44579e-05	7.11264e-06
1390	150	8.98489e-05	7.33613e-06
1391	123	7.36761e-05	6.64315e-06
1392	133	7.9666e-05	6.90792e-06
1393	120	7.18791e-05	6.56163e-06
1394	132	7.9067e-05	6.8819e-06
1395	146	8.74529e-05	7.23765e-06
1396	135	8.0864e-05	6.95966e-06
1397	130	7.7869e-05	6.82957e-06
1398	135	8.0864e-05	6.95966e-06
1399	139	8.326e-05	7.06202e-06
1400	122	7.30771e-05	6.61609e-06
1401	139	8.326e-05	7.06202e-06
1402	135	8.0864e-05	6.95966e-06
1403	149	8.92499e-05	7.31164e-06
1404	135	8.0864e-05	6.95966e-06
1405	153	9.16459e-05	7.40913e-06
1406	132	7.9067e-05	6.8819e-06
1407	134	8.0265e-05	6.93384e-06
1408	132	7.9067e-05	6.8819e-06
1409	147	8.80519e-05	7.2624e-06
1410	125	7.48741e-05	6.69694e-06
1411	149	8.92499e-05	7.31164e-06
1412	128	7.6671e-05	6.77683e-06
1413	140	8.38589e-05	7.08737e-06
1414	144	8.62549e-05	7.18791e-06
1415	149	8.92499e-05	7.31164e-06
1416	141	8.44579e-05	7.11264e-06
1417	133	7.9666e-05	6.90792e-06
1418	148	8.86509e-05	7.28706e-06
1419	135	8.0864e-05	6.95966e-06
1420	117	7.00821e-05	6.47909e-06
1421	151	9.04479e-05	7.36054e-06
1422	131	7.8468e-05	6.85578e-06
1423	149	8.92499e-05	7.31164e-06
1424	124	7.42751e-05	6.6701e-06
1425	142	8.50569e-05	7.13782e-06
1426	108	6.46912e-05	6.22491e-06
1427	131	7.8468e-05	6.85578e-06
1428	145	8.68539e-05	7.21282e-06
1429	156	9.34428e-05	7.48141e-06
1430	127	7.6072e-05	6.7503e-06
1431	144	8.62549e-05	7.18791e-06
1432	139	8.326e-05	7.06202e-06
1433	136	8.1463e-05	6.98539e-06
1434	132	7.9067e-05	6.8819e-06
1435	148	8.86509e-05	7.28706e-06
1436	134	8.0265e-05	6.93384e-06
1437	149	8.92499e-05	7.31164e-06
1438	123	7.36761e-05	6.64315e-06
1439	133	7.9666e-05	6.90792e-06
1440	141	8.44579e-05	7.11264e-06
1441	149	8.92499e-05	7.31164e-06
1442	130	7.7869e-05	6.82957e-06
1443	149	8.92499e-05	7.31164e-06
1444	168	0.000100631	7.76383e-06
1445	143	8.56559e-05	7.16291e-06
1446	126	7.54731e-05	6.72367e-06
1447	128	7.6671e-05	6.77683e-06
1448	158	9.46408e-05	7.52922e-06
1449	149	8.92499e-05	7.31164e-06
1450	139	8.326e-05	7.06202e-06
1451	151	9.04479e-05	7.36054e-06
1452	135	8.0864e-05	6.95966e-06
1453	115	6.88841e-05	6.42348e-06
1454	147	8.80519e-05	7.2624e-06
1455	154	9.22448e-05	7.4333e-06
1456	135	8.0864e-05	6.95966e-06
1457	144	8.62549e-05	7.18791e-06
1458	137	8.2062e-05	7.01103e-06
1459	151	9.04479e-05	7.36054e-06
1460	138	8.2661e-05	7.03657e-06
1461	126	7.54731e-05	6.72367e-06
1462	125	7.48741e-05	6.69694e-06
1463	145	8.68539e-05	7.21282e-06
1464	137	8.2062e-05	7.01103e-06
1465	141	8.44579e-05	7.11264e-06
1466	134	8.0265e-05	6.93384e-06
1467	116	6.94831e-05	6.45135e-06
1468	125	7.48741e-05	6.69694e-06
1469	121	7.24781e-05	6.58892e-06
1470	143	8.56559e-05	7.16291e-06
1471	143	8.56559e-05	7.16291e-06
1472	128	7.6671e-05	6.77683e-06
1473	136	8.1463e-05	6.98539e-06
1474	138	8.2661e-05	7.03657e-06
1475	139	8.326e-05	7.06202e-06
1476	143	8.56559e-05	7.16291e-06
1477	174	0.000104225	7.90125e-06
1478	129	7.727e-05	6.80325e-06
1479	142	8.50569e-05	7.13782e-06
1480	140	8.38589e-05	7.08737e-06
1481	133	7.9666e-05	6.90792e-06
1482	123	7.36761e-05	6.64315e-06
1483	133	7.9666e-05	6.90792e-06
1484	139	8.326e-05	7.06202e-06
1485	129	7.727e-05	6.80325e-06
1486	156	9.34428e-05	7.48141e-06
1487	143	8.56559e-05	7.16291e-06
1488	131	7.8468e-05	6.85578e-06
1489	154	9.22448e-05	7.4333e-06
1490	154	9.22448e-05	7.4333e-06
1491	140	8.38589e-05	7.08737e-06
1492	131	7.8468e-05	6.85578e-06
1493	140	8.38589e-05	7.08737e-06
1494	135	8.0864e-05	6.95966e-06
1495	138	8.2661e-05	7.03657e-06
1496	153	9.16459e-05	7.40913e-06
1497	127	7.6072e-05	6.7503e-06
1498	132	7.9067e-05	6.8819e-06
1499	144	8.62549e-05	7.18791e-06
1500	156	9.34428e-05	7.48141e-06
1501	150	8.98489e-05	7.33613e-06
1502	158	9.46408e-05	7.52922e-06
1503	152	9.10469e-05	7.38488e-06
1504	168	0.000100631	7.76383e-06
1505	146	8.74529e-05	7.23765e-06
1506	129	7.727e-05	6.80325e-06
1507	139	8.326e-05	7.06202e-06
1508	134	8.0265e-05	6.93384e-06
1509	153	9.16459e-05	7.40913e-06
1510	157	9.40418e-05	7.50535e-06
1511	121	7.24781e-05	6.58892e-06
1512	157	9.40418e-05	7.50535e-06
1513	146	8.74529e-05	7.23765e-06
1514	141	8.44579e-05	7.11264e-06
1515	126	7.54731e-05	6.72367e-06
1516	126	7.54731e-05	6.72367e-06
1517	139	8.326e-05	7.06202e-06
1518	124	7.42751e-05	6.6701e-06
1519	118	7.06811e-05	6.50672e-06
1520	144	8.62549e-05	7.18791e-06
1521	134	8.0265e-05	6.93384e-06
1522	152	9.10469e-05	7.38488e-06
1523	116	6.94831e-05	6.45135e-06
1524	145	8.68539e-05	7.21282e-06
1525	126	7.54731e-05	6.72367e-06
1526	147	8.80519e-05	7.2624e-06
1527	145	8.68539e-05	7.21282e-06
1528	138	8.2661e-05	7.03657e-06
1529	148	8.86509e-05	7.28706e-06
1530	119	7.12801e-05	6.53424e-06
1531	120	7.18791e-05	6.56163e-06
1532	126	7.54731e-05	6.72367e-06
1533	160	9.58388e-05	7.57672e-06
1534	121	7.24781e-05	6.58892e-06
1535	135	8.0864e-05	6.95966e-06
1536	143	8.56559e-05	7.16291e-06
1537	134	8.0265e-05	6.93384e-06
1538	131	7.8468e-05	6.85578e-06
1539	143	8.56559e-05	7.16291e-06
1540	131	7.8468e-05	6.85578e-06
1541	140	8.38589e-05	7.08737e-06
1542	99	5.93003e-05	5.9599e-06
1543	129	7.727e-05	6.80325e-06
1544	132	7.9067e-05	6.8819e-06
1545	128	7.6671e-05	6.77683e-06
1546	136	8.1463e-05	6.98539e-06
1547	140	8.38589e-05	7.08737e-06
1548	146	8.74529e-05	7.23765e-06
1549	152	9.10469e-05	7.38488e-06
1550	125	7.48741e-05	6.69694e-06
1551	150	8.98489e-05	7.33613e-06
1552	126	7.54731e-05	6.72367e-06
1553	134	8.0265e-05	6.93384e-06
1554	130	7.7869e-05	6.82957e-06
1555	136	8.1463e-05	6.98539e-06
1556	154	9.22448e-05	7.4333e-06
1557	136	8.1463e-05	6.98539e-06
1558	131	7.8468e-05	6.85578e-06
1559	130	7.7869e-05	6.82957e-06
1560	142	8.50569e-05	7.13782e-06
1561	134	8.0265e-05	6.93384e-06
1562	134	8.0265e-05	6.93384e-06
1563	119	7.12801e-05	6.53424e-06
1564	141	8.44579e-05	7.11264e-06
1565	131	7.8468e-05	6.85578e-06
1566	123	7.36761e-05	6.64315e-06
1567	134	8.0265e-05	6.93384e-06
1568	141	8.44579e-05	7.11264e-06
1569	135	8.0864e-05	6.95966e-06
1570	140	8.38589e-05	7.08737e-06
1571	130	7.7869e-05	6.82957e-06
1572	140	8.38589e-05	7.08737e-06
1573	168	0.000100631	7.76383e-06
1574	176	0.000105423	7.94653e-06
1575	117	7.00821e-05	6.47909e-06
1576	135	8.0864e-05	6.95966e-06
1577	125	7.48741e-05	6.69694e-06
1578	128	7.6671e-05	6.77683e-06
1579	120	7.18791e-05	6.56163e-06
1580	150	8.98489e-05	7.33613e-06
1581	139	8.326e-05	7.06202e-06
1582	141	8.44579e-05	7.11264e-06
1583	125	7.48741e-05	6.69694e-06
1584	128	7.6671e-05	6.77683e-06
1585	108	6.46912e-05	6.22491e-06
1586	131	7.8468e-05	6.85578e-06
1587	116	6.94831e-05	6.45135e-06
1588	113	6.76862e-05	6.36738e-06
1589	130	7.7869e-05	6.82957e-06
1590	135	8.0864e-05	6.95966e-06
1591	137	8.2062e-05	7.01103e-06
1592	126	7.54731e-05	6.72367e-06
1593	159	9.52398e-05	7.55301e-06
1594	128	7.6671e-05	6.77683e-06
1595	154	9.22448e-05	7.4333e-06
1596	119	7.12801e-05	6.53424e-06
1597	136	8.1463e-05	6.98539e-06
1598	141	8.44579e-05	7.11264e-06
1599	130	7.7869e-05	6.82957e-06
1600	135	8.0864e-05	6.95966e-06
1601	127	7.6072e-05	6.7503e-06
1602	139	8.326e-05	7.06202e-06
1603	163	9.76358e-05	7.64742e-06
1604	149	8.92499e-05	7.31164e-06
1605	136	8.1463e-05	6.98539e-06
1606	123	7.36761e-05	6.64315e-06
1607	148	8.86509e-05	7.28706e-06
1608	118	7.06811e-05	6.50672e-06
1609	138	8.2661e-05	7.03657e-06
1610	144	8.62549e-05	7.18791e-06
1611	139	8.326e-05	7.06202e-06
1612	138	8.2661e-05	7.03657e-06
1613	106	6.34932e-05	6.16701e-06
1614	137	8.2062e-05	7.01103e-06
1615	128	7.6671e-05	6.77683e-06
1616	126	7.54731e-05	6.72367e-06
1617	152	9.10469e-05	7.38488e-06
1618	127	7.6072e-05	6.7503e-06
1619	123	7.36761e-05	6.64315e-06
1620	146	8.74529e-05	7.23765e-06
1621	117	7.00821e-05	6.47909e-06
1622	142	8.50569e-05	7.13782e-06
1623	119	7.12801e-05	6.53424e-06
1624	136	8.1463e-05	6.98539e-06
1625	137	8.2062e-05	7.01103e-06
1626	137	8.2062e-05	7.01103e-06
1627	134	8.0265e-05	6.93384e-06
1628	144	8.62549e-05	7.18791e-06
1629	145	8.68539e-05	7.21282e-06
1630	136	8.1463e-05	6.98539e-06
1631	142	8.50569e-05	7.13782e-06
1632	132	7.9067e-05	6.8819e-06
1633	127	7.6072e-05	6.7503e-06
1634	147	8.80519e-05	7.2624e-06
1635	132	7.9067e-05	6.8819e-06
1636	137	8.2062e-05	7.01103e-06
1637	118	7.06811e-05	6.50672e-06
1638	135	8.0864e-05	6.95966e-06
1639	128	7.6671e-05	6.77683e-06
1640	130	7.7869e-05	6.82957e-06
1641	118	7.06811e-05	6.50672e-06
1642	137	8.2062e-05	7.01103e-06
1643	137	8.2062e-05	7.01103e-06
1644	126	7.54731e-05	6.72367e-06
1645	129	7.727e-05	6.80325e-06
1646	131	7.8468e-05	6.85578e-06
1647	130	7.7869e-05	6.82957e-06
1648	130	7.7869e-05	6.82957e-06
1649	129	7.727e-05	6.80325e-06
1650	130	7.7869e-05	6.82957e-06
1651	137	8.2062e-05	7.01103e-06
1652	136	8.1463e-05	6.98539e-06
1653	121	7.24781e-05	6.58892e-06
1654	136	8.1463e-05	6.98539e-06
1655	138	8.2661e-05	7.03657e-06
1656	133	7.9666e-05	6.90792e-06
1657	121	7.24781e-05	6.58892e-06
1658	129	7.727e-05	6.80325e-06
1659	124	7.42751e-05	6.6701e-06
1660	134	8.0265e-05	6.93384e-06
1661	124	7.42751e-05	6.6701e-06
1662	114	6.82851e-05	6.39549e-06
1663	138	8.2661e-05	7.03657e-06
1664	120	7.18791e-05	6.56163e-06
1665	143	8.56559e-05	7.16291e-06
1666	138	8.2661e-05	7.03657e-06
1667	120	7.18791e-05	6.56163e-06
1668	130	7.7869e-05	6.82957e-06
1669	135	8.0864e-05	6.95966e-06
1670	116	6.94831e-05	6.45135e-06
1671	130	7.7869e-05	6.82957e-06
1672	141	8.44579e-05	7.11264e-06
1673	145	8.68539e-05	7.21282e-06
1674	157	9.40418e-05	7.50535e-06
1675	117	7.00821e-05	6.47909e-06
1676	142	8.50569e-05	7.13782e-06
1677	119	7.12801e-05	6.53424e-06
1678	140	8.38589e-05	7.08737e-06
1679	163	9.76358e-05	7.64742e-06
1680	117	7.00821e-05	6.47909e-06
1681	141	8.44579e-05	7.11264e-06
1682	145	8.68539e-05	7.21282e-06
1683	131	7.8468e-05	6.85578e-06
1684	138	8.2661e-05	7.03657e-06
1685	146	8.74529e-05	7.23765e-06
1686	128	7.6671e-05	6.77683e-06
1687	121	7.24781e-05	6.58892e-06
1688	137	8.2062e-05	7.01103e-06
1689	135	8.0864e-05	6.95966e-06
1690	138	8.2661e-05	7.03657e-06
1691	141	8.44579e-05	7.11264e-06
1692	127	7.6072e-05	6.7503e-06
1693	116	6.94831e-05	6.45135e-06
1694	134	8.0265e-05	6.93384e-06
1695	134	8.0265e-05	6.93384e-06
1696	125	7.48741e-05	6.69694e-06
1697	129	7.727e-05	6.80325e-06
1698	133	7.9666e-05	6.90792e-06
1699	132	7.9067e-05	6.8819e-06
1700	123	7.36761e-05	6.64315e-06
1701	136	8.1463e-05	6.98539e-06
1702	148	8.86509e-05	7.28706e-06
1703	146	8.74529e-05	7.23765e-06
1704	143	8.56559e-05	7.16291e-06
1705	142	8.50569e-05	7.13782e-06
1706	128	7.6671e-05	6.77683e-06
1707	132	7.9067e-05	6.8819e-06
1708	127	7.6072e-05	6.7503e-06
1709	137	8.2062e-05	7.01103e-06
1710	136	8.1463e-05	6.98539e-06
1711	146	8.74529e-05	7.23765e-06
1712	123	7.36761e-05	6.64315e-06
1713	149	8.92499e-05	7.31164e-06
1714	132	7.9067e-05	6.8819e-06
1715	130	7.7869e-05	6.82957e-06
1716	137	8.2062e-05	7.01103e-06
1717	149	8.92499e-05	7.31164e-06
1718	118	7.06811e-05	6.50672e-06
1719	136	8.1463e-05	6.98539e-06
1720	140	8.38589e-05	7.08737e-06
1721	136	8.1463e-05	6.98539e-06
1722	140	8.38589e-05	7.08737e-06
1723	122	7.30771e-05	6.61609e-06
1724	140	8.38589e-05	7.08737e-06
1725	161	9.64378e-05	7.60036e-06
1726	146	8.74529e-05	7.23765e-06
1727	141	8.44579e-05	7.11264e-06
1728	136	8.1463e-05	6.98539e-06
1729	149	8.92499e-05	7.31164e-06
1730	118	7.06811e-05	6.50672e-06
1731	141	8.44579e-05	7.11264e-06
1732	134	8.0265e-05	6.93384e-06
1733	139	8.326e-05	7.06202e-06
1734	144	8.62549e-05	7.18791e-06
1735	125	7.48741e-05	6.69694e-06
1736	108	6.46912e-05	6.22491e-06
1737	129	7.727e-05	6.80325e-06
1738	140	8.38589e-05	7.08737e-06
1739	121	7.24781e-05	6.58892e-06
1740	136	8.1463e-05	6.98539e-06
1741	150	8.98489e-05	7.33613e-06
1742	136	8.1463e-05	6.98539e-06
1743	141	8.44579e-05	7.11264e-06
1744	118	7.06811e-05	6.50672e-06
1745	173	0.000103626	7.87852e-06
1746	140	8.38589e-05	7.08737e-06
1747	124	7.42751e-05	6.6701e-06
1748	143	8.56559e-05	7.16291e-06
1749	131	7.8468e-05	6.85578e-06
1750	133	7.9666e-05	6.90792e-06
1751	122	7.30771e-05	6.61609e-06
1752	112	6.70872e-05	6.33914e-06
1753	126	7.54731e-05	6.72367e-06
1754	148	8.86509e-05	7.28706e-06
1755	131	7.8468e-05	6.85578e-06
1756	122	7.30771e-05	6.61609e-06
1757	130	7.7869e-05	6.82957e-06
1758	124	7.42751e-05	6.6701e-06
1759	133	7.9666e-05	6.90792e-06
1760	131	7.8468e-05	6.85578e-06
1761	158	9.46408e-05	7.52922e-06
1762	136	8.1463e-05	6.98539e-06
1763	127	7.6072e-05	6.7503e-06
1764	134	8.0265e-05	6.93384e-06
1765	137	8.2062e-05	7.01103e-06
1766	141	8.44579e-05	7.11264e-06
1767	132	7.9067e-05	6.8819e-06
1768	133	7.9666e-05	6.90792e-06
1769	150	8.98489e-05	7.33613e-06
1770	120	7.18791e-05	6.56163e-06
1771	131	7.8468e-05	6.85578e-06
1772	120	7.18791e-05	6.56163e-06
1773	136	8.1463e-05	6.98539e-06
1774	142	8.50569e-05	7.13782e-06
1775	122	7.30771e-05	6.61609e-06
1776	139	8.326e-05	7.06202e-06
1777	141	8.44579e-05	7.11264e-06
1778	131	7.8468e-05	6.85578e-06
1779	117	7.00821e-05	6.47909e-06
1780	140	8.38589e-05	7.08737e-06
1781	149	8.92499e-05	7.31164e-06
1782	143	8.56559e-05	7.16291e-06
1783	111	6.64882e-05	6.31078e-06
1784	128	7.6671e-05	6.77683e-06
1785	127	7.6072e-05	6.7503e-06
1786	150	8.98489e-05	7.33613e-06
1787	134	8.0265e-05	6.93384e-06
1788	108	6.46912e-05	6.22491e-06
1789	118	7.06811e-05	6.50672e-06
1790	136	8.1463e-05	6.98539e-06
1791	132	7.9067e-05	6.8819e-06
1792	135	8.0864e-05	6.95966e-06
1793	113	6.76862e-05	6.36738e-06
1794	141	8.44579e-05	7.11264e-06
1795	120	7.18791e-05	6.56163e-06
1796	129	7.727e-05	6.80325e-06
1797	129	7.727e-05	6.80325e-06
1798	132	7.9067e-05	6.8819e-06
1799	121	7.24781e-05	6.58892e-06
1800	117	7.00821e-05	6.47909e-06
1801	150	8.98489e-05	7.33613e-06
1802	141	8.44579e-05	7.11264e-06
1803	132	7.9067e-05	6.8819e-06
1804	147	8.80519e-05	7.2624e-06
1805	126	7.54731e-05	6.72367e-06
1806	115	6.88841e-05	6.42348e-06
1807	135	8.0864e-05	6.95966e-06
1808	127	7.6072e-05	6.7503e-06
1809	138	8.2661e-05	7.03657e-06
1810	122	7.30771e-05	6.61609e-06
1811	129	7.727e-05	6.80325e-06
1812	164	9.82348e-05	7.67085e-06
1813	139	8.326e-05	7.06202e-06
1814	127	7.6072e-05	6.7503e-06
1815	123	7.36761e-05	6.64315e-06
1816	141	8.44579e-05	7.11264e-06
1817	129	7.727e-05	6.80325e-06
1818	121	7.24781e-05	6.58892e-06
1819	149	8.92499e-05	7.31164e-06
1820	123	7.36761e-05	6.64315e-06
1821	149	8.92499e-05	7.31164e-06
1822	153	9.16459e-05	7.40913e-06
1823	130	7.7869e-05	6.82957e-06
1824	123	7.36761e-05	6.64315e-06
1825	140	8.38589e-05	7.08737e-06
1826	163	9.76358e-05	7.64742e-06
1827	124	7.42751e-05	6.6701e-06
1828	135	8.0864e-05	6.95966e-06
1829	117	7.00821e-05	6.47909e-06
1830	128	7.6671e-05	6.77683e-06
1831	137	8.2062e-05	7.01103e-06
1832	118	7.06811e-05	6.50672e-06
1833	132	7.9067e-05	6.8819e-06
1834	148	8.86509e-05	7.28706e-06
1835	129	7.727e-05	6.80325e-06
1836	121	7.24781e-05	6.58892e-06
1837	165	9.88338e-05	7.6942e-06
1838	140	8.38589e-05	7.08737e-06
1839	147	8.80519e-05	7.2624e-06
1840	123	7.36761e-05	6.64315e-06
1841	127	7.6072e-05	6.7503e-06
1842	123	7.36761e-05	6.64315e-06
1843	117	7.00821e-05	6.47909e-06
1844	127	7.6072e-05	6.7503e-06
1845	123	7.36761e-05	6.64315e-06
1846	129	7.727e-05	6.80325e-06
1847	131	7.8468e-05	6.85578e-06
1848	133	7.9666e-05	6.90792e-06
1849	107	6.40922e-05	6.19603e-06
1850	131	7.8468e-05	6.85578e-06
1851	140	8.38589e-05	7.08737e-06
1852	124	7.42751e-05	6.6701e-06
1853	135	8.0864e-05	6.95966e-06
1854	141	8.44579e-05	7.11264e-06
1855	144	8.62549e-05	7.18791e-06
1856	142	8.50569e-05	7.13782e-06
1857	109	6.52902e-05	6.25367e-06
1858	122	7.30771e-05	6.61609e-06
1859	148	8.86509e-05	7.28706e-06
1860	116	6.94831e-05	6.45135e-06
1861	140	8.38589e-05	7.08737e-06
1862	140	8.38589e-05	7.08737e-06
1863	136	8.1463e-05	6.98539e-06
1864	146	8.74529e-05	7.23765e-06
1865	138	8.2661e-05	7.03657e-06
1866	130	7.7869e-05	6.82957e-06
1867	134	8.0265e-05	6.93384e-06
1868	129	7.727e-05	6.80325e-06
1869	144	8.62549e-05	7.18791e-06
1870	120	7.18791e-05	6.56163e-06
1871	125	7.48741e-05	6.69694e-06
1872	124	7.42751e-05	6.6701e-06
1873	126	7.54731e-05	6.72367e-06
1874	144	8.62549e-05	7.18791e-06
1875	130	7.7869e-05	6.82957e-06
1876	144	8.62549e-05	7.18791e-06
1877	129	7.727e-05	6.80325e-06
1878	145	8.68539e-05	7.21282e-06
1879	126	7.54731e-05	6.72367e-06
1880	143	8.56559e-05	7.16291e-06
1881	119	7.12801e-05	6.53424e-06
1882	112	6.70872e-05	6.33914e-06
1883	110	6.58892e-05	6.28229e-06
1884	137	8.2062e-05	7.01103e-06
1885	131	7.8468e-05	6.85578e-06
1886	142	8.50569e-05	7.13782e-06
1887	133	7.9666e-05	6.90792e-06
1888	116	6.94831e-05	6.45135e-06
1889	123	7.36761e-05	6.64315e-06
1890	101	6.04982e-05	6.0198e-06
1891	121	7.24781e-05	6.58892e-06
1892	142	8.50569e-05	7.13782e-06
1893	122	7.30771e-05	6.61609e-06
1894	133	7.9666e-05	6.90792e-06
1895	144	8.62549e-05	7.18791e-06
1896	123	7.36761e-05	6.64315e-06
1897	139	8.326e-05	7.06202e-06
1898	114	6.82851e-05	6.39549e-06
1899	151	9.04479e-05	7.36054e-06
1900	120	7.18791e-05	6.56163e-06
1901	135	8.0864e-05	6.95966e-06
1902	150	8.98489e-05	7.33613e-06
1903	128	7.6671e-05	6.77683e-06
1904	122	7.30771e-05	6.61609e-06
1905	143	8.56559e-05	7.16291e-06
1906	128	7.6671e-05	6.77683e-06
1907	135	8.0864e-05	6.95966e-06
1908	133	7.9666e-05	6.90792e-06
1909	133	7.9666e-05	6.90792e-06
1910	140	8.38589e-05	7.08737e-06
1911	155	9.28438e-05	7.4574e-06
1912	143	8.56559e-05	7.16291e-06
1913	138	8.2661e-05	7.03657e-06
1914	127	7.6072e-05	6.7503e-06
1915	113	6.76862e-05	6.36738e-06
1916	139	8.326e-05	7.06202e-06
1917	142	8.50569e-05	7.13782e-06
1918	131	7.8468e-05	6.85578e-06
1919	119	7.12801e-05	6.53424e-06
1920	122	7.30771e-05	6.61609e-06
1921	121	7.24781e-05	6.58892e-06
1922	121	7.24781e-05	6.58892e-06
1923	138	8.2661e-05	7.03657e-06
1924	140	8.38589e-05	7.08737e-06
1925	125	7.48741e-05	6.69694e-06
1926	121	7.24781e-05	6.58892e-06
1927	135	8.0864e-05	6.95966e-06
1928	121	7.24781e-05	6.58892e-06
1929	119	7.12801e-05	6.53424e-06
1930	146	8.74529e-05	7.23765e-06
1931	137	8.2062e-05	7.01103e-06
1932	119	7.12801e-05	6.53424e-06
1933	128	7.6671e-05	6.77683e-06
1934	140	8.38589e-05	7.08737e-06
1935	137	8.2062e-05	7.01103e-06
1936	138	8.2661e-05	7.03657e-06
1937	117	7.00821e-05	6.47909e-06
1938	145	8.68539e-05	7.21282e-06
1939	121	7.24781e-05	6.58892e-06
1940	124	7.42751e-05	6.6701e-06
1941	134	8.0265e-05	6.93384e-06
1942	132	7.9067e-05	6.8819e-06
1943	148	8.86509e-05	7.28706e-06
1944	134	8.0265e-05	6.93384e-06
1945	127	7.6072e-05	6.7503e-06
1946	160	9.58388e-05	7.57672e-06
1947	129	7.727e-05	6.80325e-06
1948	123	7.36761e-05	6.64315e-06
1949	130	7.7869e-05	6.82957e-06
1950	134	8.0265e-05	6.93384e-06
1951	153	9.16459e-05	7.40913e-06
1952	127	7.6072e-05	6.7503e-06
1953	118	7.06811e-05	6.50672e-06
1954	144	8.62549e-05	7.18791e-06
1955	123	7.36761e-05	6.64315e-06
1956	115	6.88841e-05	6.42348e-06
1957	123	7.36761e-05	6.64315e-06
1958	133	7.9666e-05	6.90792e-06
1959	138	8.2661e-05	7.03657e-06
1960	132	7.9067e-05	6.8819e-06
1961	117	7.00821e-05	6.47909e-06
1962	126	7.54731e-05	6.72367e-06
1963	119	7.12801e-05	6.53424e-06
1964	122	7.30771e-05	6.61609e-06
1965	120	7.18791e-05	6.56163e-06
1966	142	8.50569e-05	7.13782e-06
1967	114	6.82851e-05	6.39549e-06
1968	125	7.48741e-05	6.69694e-06
1969	132	7.9067e-05	6.8819e-06
1970	116	6.94831e-05	6.45135e-06
1971	117	7.00821e-05	6.47909e-06
1972	134	8.0265e-05	6.93384e-06
1973	149	8.92499e-05	7.31164e-06
1974	150	8.98489e-05	7.33613e-06
1975	147	8.80519e-05	7.2624e-06
1976	125	7.48741e-05	6.69694e-06
1977	118	7.06811e-05	6.50672e-06
1978	156	9.34428e-05	7.48141e-06
1979	130	7.7869e-05	6.82957e-06
1980	129	7.727e-05	6.80325e-06
1981	134	8.0265e-05	6.93384e-06
1982	147	8.80519e-05	7.2624e-06
1983	116	6.94831e-05	6.45135e-06
1984	126	7.54731e-05	6.72367e-06
1985	123	7.36761e-05	6.64315e-06
1986	127	7.6072e-05	6.7503e-06
1987	142	8.50569e-05	7.13782e-06
1988	120	7.18791e-05	6.56163e-06
1989	132	7.9067e-05	6.8819e-06
1990	123	7.36761e-05	6.64315e-06
1991	138	8.2661e-05	7.03657e-06
1992	136	8.1463e-05	6.98539e-06
1993	144	8.62549e-05	7.18791e-06
1994	131	7.8468e-05	6.85578e-06
1995	127	7.6072e-05	6.7503e-06
1996	117	7.00821e-05	6.47909e-06
1997	136	8.1463e-05	6.98539e-06
1998	134	8.0265e-05	6.93384e-06
[truncated: 159,512 more rows]

## Sheet: Fig3d SD of P(N=1)
Integration time (s)	Experimental Poisson noise	Integration time (s)	Simulated Poisson noise	Integration time (s)	Calculated standard deviation of 10 simulations
1800	2.50501e-05	1800	2.54556e-05	1800	3.32582e-05
18000	8.1743e-06	3600	1.74604e-05	3600	2.29422e-05
		7200	1.10105e-05	7200	1.34003e-05
		14400	8.40525e-06	14400	7.96274e-06
		28800	6.0302e-06	28800	5.39349e-06
		57600	4.14171e-06	57600	4.21561e-06
		115200	2.95118e-06	115200	2.27682e-06
		230400	2.0903e-06	180000	2.05372e-06
		460800	1.47793e-06
		921600	1.04534e-06
		1800000	7.48909e-07

## Sheet: Fig3d Inset 100x Simulations
HeraldNumber	EventCount	P(N) = EventCount/TotalEventCount	P(N) standard deviation = Sqrt(EventCount)/TotalEventCount		e_hf
0	0	0	0		9.38783e-05
1	15615	9.35837e-05	7.48909e-07
2	15268	9.15041e-05	7.40541e-07
3	15532	9.30863e-05	7.46916e-07
4	15565	9.32841e-05	7.47709e-07
5	15634	9.36976e-05	7.49365e-07
6	15709	9.41471e-05	7.5116e-07
7	15567	9.3296e-05	7.47757e-07
8	15785	9.46026e-05	7.52975e-07
9	15511	9.29604e-05	7.46411e-07
10	15716	9.4189e-05	7.51328e-07
11	15588	9.34219e-05	7.48262e-07
12	15607	9.35358e-05	7.48718e-07
13	15842	9.49442e-05	7.54333e-07
14	15778	9.45606e-05	7.52808e-07
15	15595	9.34639e-05	7.4843e-07
16	15407	9.23371e-05	7.43905e-07
17	15678	9.39613e-05	7.50419e-07
18	15540	9.31342e-05	7.47109e-07
19	15375	9.21453e-05	7.43132e-07
20	15446	9.25709e-05	7.44846e-07
21	15591	9.34399e-05	7.48334e-07
22	15410	9.23551e-05	7.43977e-07
23	15740	9.43329e-05	7.51901e-07
24	15534	9.30983e-05	7.46964e-07
25	15653	9.38115e-05	7.4982e-07
26	15580	9.3374e-05	7.4807e-07
27	15718	9.4201e-05	7.51375e-07
28	15631	9.36796e-05	7.49293e-07
29	15384	9.21993e-05	7.43349e-07
30	15505	9.29245e-05	7.46267e-07
31	15631	9.36796e-05	7.49293e-07
32	15670	9.39133e-05	7.50227e-07
33	15640	9.37335e-05	7.49509e-07
34	15577	9.3356e-05	7.47998e-07
35	15700	9.40931e-05	7.50945e-07
36	15527	9.30563e-05	7.46796e-07
37	15573	9.3332e-05	7.47902e-07
38	15562	9.32661e-05	7.47637e-07
39	15578	9.3362e-05	7.48022e-07
40	15765	9.44827e-05	7.52498e-07
41	15497	9.28765e-05	7.46074e-07
42	15678	9.39613e-05	7.50419e-07
43	15640	9.37335e-05	7.49509e-07
44	15735	9.43029e-05	7.51782e-07
45	15568	9.3302e-05	7.47781e-07
46	15423	9.2433e-05	7.44291e-07
47	15738	9.43209e-05	7.51853e-07
48	15343	9.19536e-05	7.42358e-07
49	15725	9.4243e-05	7.51543e-07
50	15659	9.38474e-05	7.49964e-07
51	15680	9.39733e-05	7.50467e-07
52	15521	9.30204e-05	7.46652e-07
53	15431	9.2481e-05	7.44484e-07
54	15642	9.37455e-05	7.49557e-07
55	15566	9.329e-05	7.47733e-07
56	15277	9.1558e-05	7.4076e-07
57	15750	9.43928e-05	7.5214e-07
58	15505	9.29245e-05	7.46267e-07
59	15467	9.26967e-05	7.45352e-07
60	15615	9.35837e-05	7.48909e-07
61	15585	9.34039e-05	7.4819e-07
62	15682	9.39853e-05	7.50514e-07
63	15544	9.31582e-05	7.47205e-07
64	15632	9.36856e-05	7.49317e-07
65	15811	9.47584e-05	7.53595e-07
66	15633	9.36916e-05	7.49341e-07
67	15382	9.21873e-05	7.43301e-07
68	15711	9.41591e-05	7.51208e-07
69	15608	9.35418e-05	7.48742e-07
70	15306	9.17318e-05	7.41462e-07
71	15537	9.31162e-05	7.47037e-07
72	15631	9.36796e-05	7.49293e-07
73	15618	9.36017e-05	7.48981e-07
74	15576	9.335e-05	7.47974e-07
75	15525	9.30443e-05	7.46748e-07
76	15472	9.27267e-05	7.45472e-07
77	15475	9.27447e-05	7.45545e-07
78	15549	9.31882e-05	7.47325e-07
79	15567	9.3296e-05	7.47757e-07
80	15806	9.47284e-05	7.53476e-07
81	15502	9.29065e-05	7.46195e-07
82	15554	9.32181e-05	7.47445e-07
83	15503	9.29125e-05	7.46219e-07
84	15445	9.25649e-05	7.44822e-07
85	15731	9.42789e-05	7.51686e-07
86	15649	9.37875e-05	7.49724e-07
87	15503	9.29125e-05	7.46219e-07
88	15777	9.45546e-05	7.52784e-07
89	15774	9.45366e-05	7.52713e-07
90	15621	9.36197e-05	7.49053e-07
91	15644	9.37575e-05	7.49605e-07
92	15414	9.23791e-05	7.44074e-07
93	15598	9.34818e-05	7.48502e-07
94	15427	9.2457e-05	7.44387e-07
95	15370	9.21154e-05	7.43011e-07
96	15536	9.31103e-05	7.47013e-07
97	15605	9.35238e-05	7.4867e-07
98	15638	9.37216e-05	7.49461e-07
99	15480	9.27746e-05	7.45665e-07
100	15482	9.27866e-05	7.45713e-07
101	15360	9.20554e-05	7.42769e-07
102	15473	9.27327e-05	7.45496e-07
103	15351	9.20015e-05	7.42552e-07
104	15632	9.36856e-05	7.49317e-07
105	15251	9.14022e-05	7.40129e-07
106	15554	9.32181e-05	7.47445e-07
107	15570	9.3314e-05	7.4783e-07
108	15564	9.32781e-05	7.47685e-07
109	15486	9.28106e-05	7.4581e-07
110	15509	9.29484e-05	7.46363e-07
111	15511	9.29604e-05	7.46411e-07
112	15421	9.2421e-05	7.44243e-07
113	15627	9.36556e-05	7.49197e-07
114	15565	9.32841e-05	7.47709e-07
115	15550	9.31942e-05	7.47349e-07
116	15518	9.30024e-05	7.4658e-07
117	15350	9.19955e-05	7.42527e-07
118	15561	9.32601e-05	7.47613e-07
119	15798	9.46805e-05	7.53285e-07
120	15599	9.34878e-05	7.48526e-07
121	15239	9.13303e-05	7.39838e-07
122	15529	9.30683e-05	7.46844e-07
123	15632	9.36856e-05	7.49317e-07
124	15502	9.29065e-05	7.46195e-07
125	15496	9.28705e-05	7.4605e-07
126	15594	9.34579e-05	7.48406e-07
127	15694	9.40572e-05	7.50801e-07
128	15448	9.25829e-05	7.44894e-07
129	15506	9.29305e-05	7.46291e-07
130	15284	9.16e-05	7.40929e-07
131	15565	9.32841e-05	7.47709e-07
132	15346	9.19715e-05	7.42431e-07
133	15465	9.26847e-05	7.45304e-07
134	15472	9.27267e-05	7.45472e-07
135	15382	9.21873e-05	7.43301e-07
136	15306	9.17318e-05	7.41462e-07
137	15414	9.23791e-05	7.44074e-07
138	15383	9.21933e-05	7.43325e-07
139	15419	9.2409e-05	7.44194e-07
140	15563	9.32721e-05	7.47661e-07
141	15488	9.28226e-05	7.45858e-07
142	15341	9.19416e-05	7.4231e-07
143	15556	9.32301e-05	7.47493e-07
144	15402	9.23072e-05	7.43784e-07
145	15563	9.32721e-05	7.47661e-07
146	15437	9.25169e-05	7.44629e-07
147	15453	9.26128e-05	7.45014e-07
148	15722	9.4225e-05	7.51471e-07
149	15608	9.35418e-05	7.48742e-07
150	15557	9.32361e-05	7.47517e-07
151	15477	9.27567e-05	7.45593e-07
152	15423	9.2433e-05	7.44291e-07
153	15432	9.2487e-05	7.44508e-07
154	15533	9.30923e-05	7.4694e-07
155	15368	9.21034e-05	7.42963e-07
156	15595	9.34639e-05	7.4843e-07
157	15558	9.32421e-05	7.47541e-07
158	15505	9.29245e-05	7.46267e-07
159	15542	9.31462e-05	7.47157e-07
160	15434	9.24989e-05	7.44556e-07
161	15328	9.18637e-05	7.41995e-07
162	15556	9.32301e-05	7.47493e-07
163	15494	9.28585e-05	7.46002e-07
164	15364	9.20794e-05	7.42866e-07
165	15338	9.19236e-05	7.42237e-07
166	15406	9.23311e-05	7.43881e-07
167	15487	9.28166e-05	7.45834e-07
168	15400	9.22952e-05	7.43736e-07
169	15508	9.29424e-05	7.46339e-07
170	15492	9.28466e-05	7.45954e-07
171	15545	9.31642e-05	7.47229e-07
172	15573	9.3332e-05	7.47902e-07
173	15309	9.17498e-05	7.41535e-07
174	15410	9.23551e-05	7.43977e-07
175	15475	9.27447e-05	7.45545e-07
176	15622	9.36257e-05	7.49077e-07
177	15426	9.2451e-05	7.44363e-07
178	15287	9.16179e-05	7.41002e-07
179	15467	9.26967e-05	7.45352e-07
180	15537	9.31162e-05	7.47037e-07
181	15294	9.16599e-05	7.41172e-07
182	15527	9.30563e-05	7.46796e-07
183	15416	9.23911e-05	7.44122e-07
184	15274	9.154e-05	7.40687e-07
185	15365	9.20854e-05	7.4289e-07
186	15506	9.29305e-05	7.46291e-07
187	15153	9.08149e-05	7.37747e-07
188	15387	9.22173e-05	7.43422e-07
189	15430	9.2475e-05	7.4446e-07
190	15573	9.3332e-05	7.47902e-07
191	15206	9.11325e-05	7.39036e-07
192	15298	9.16839e-05	7.41269e-07
193	15446	9.25709e-05	7.44846e-07
194	15266	9.14921e-05	7.40493e-07
195	15747	9.43748e-05	7.52068e-07
196	15467	9.26967e-05	7.45352e-07
197	15431	9.2481e-05	7.44484e-07
198	15315	9.17858e-05	7.4168e-07
199	15438	9.25229e-05	7.44653e-07
200	15379	9.21693e-05	7.43228e-07
201	15520	9.30144e-05	7.46628e-07
202	15252	9.14082e-05	7.40153e-07
203	15303	9.17138e-05	7.4139e-07
204	15529	9.30683e-05	7.46844e-07
205	15363	9.20734e-05	7.42842e-07
206	15495	9.28645e-05	7.46026e-07
207	15425	9.2445e-05	7.44339e-07
208	15296	9.16719e-05	7.4122e-07
209	15355	9.20255e-05	7.42648e-07
210	15177	9.09587e-05	7.38331e-07
211	15406	9.23311e-05	7.43881e-07
212	15332	9.18876e-05	7.42092e-07
213	15223	9.12344e-05	7.39449e-07
214	15446	9.25709e-05	7.44846e-07
215	15414	9.23791e-05	7.44074e-07
216	15170	9.09167e-05	7.38161e-07
217	15391	9.22412e-05	7.43518e-07
218	15370	9.21154e-05	7.43011e-07
219	15400	9.22952e-05	7.43736e-07
220	15253	9.14142e-05	7.40178e-07
221	15195	9.10666e-05	7.38769e-07
222	15433	9.2493e-05	7.44532e-07
223	15448	9.25829e-05	7.44894e-07
224	15556	9.32301e-05	7.47493e-07
225	15396	9.22712e-05	7.43639e-07
226	15122	9.06291e-05	7.36992e-07
227	15544	9.31582e-05	7.47205e-07
228	15307	9.17378e-05	7.41487e-07
229	15438	9.25229e-05	7.44653e-07
230	15295	9.16659e-05	7.41196e-07
231	15303	9.17138e-05	7.4139e-07
232	15594	9.34579e-05	7.48406e-07
233	15378	9.21633e-05	7.43204e-07
234	15379	9.21693e-05	7.43228e-07
235	15558	9.32421e-05	7.47541e-07
236	15187	9.10186e-05	7.38574e-07
237	15518	9.30024e-05	7.4658e-07
238	15405	9.23251e-05	7.43856e-07
239	15244	9.13602e-05	7.39959e-07
240	15335	9.19056e-05	7.42165e-07
241	15352	9.20075e-05	7.42576e-07
242	15051	9.02036e-05	7.3526e-07
243	15428	9.2463e-05	7.44412e-07
244	15322	9.18277e-05	7.4185e-07
245	15389	9.22293e-05	7.4347e-07
246	15298	9.16839e-05	7.41269e-07
247	15343	9.19536e-05	7.42358e-07
248	15492	9.28466e-05	7.45954e-07
249	15158	9.08448e-05	7.37869e-07
250	15515	9.29844e-05	7.46508e-07
251	15347	9.19775e-05	7.42455e-07
252	15144	9.07609e-05	7.37528e-07
253	15318	9.18037e-05	7.41753e-07
254	15313	9.17738e-05	7.41632e-07
255	15400	9.22952e-05	7.43736e-07
256	15354	9.20195e-05	7.42624e-07
257	15370	9.21154e-05	7.43011e-07
258	15410	9.23551e-05	7.43977e-07
259	15170	9.09167e-05	7.38161e-07
260	15171	9.09227e-05	7.38185e-07
261	15235	9.13063e-05	7.39741e-07
262	15371	9.21214e-05	7.43035e-07
263	15567	9.3296e-05	7.47757e-07
264	15406	9.23311e-05	7.43881e-07
265	15217	9.11984e-05	7.39304e-07
266	15352	9.20075e-05	7.42576e-07
267	15258	9.14441e-05	7.40299e-07
268	15260	9.14561e-05	7.40347e-07
269	15416	9.23911e-05	7.44122e-07
270	15174	9.09407e-05	7.38258e-07
271	15242	9.13483e-05	7.39911e-07
272	15212	9.11685e-05	7.39182e-07
273	15094	9.04613e-05	7.3631e-07
274	15327	9.18577e-05	7.41971e-07
275	15407	9.23371e-05	7.43905e-07
276	15257	9.14382e-05	7.40275e-07
277	15237	9.13183e-05	7.39789e-07
278	15321	9.18217e-05	7.41826e-07
279	15228	9.12643e-05	7.39571e-07
280	15213	9.11745e-05	7.39206e-07
281	15449	9.25888e-05	7.44918e-07
282	15477	9.27567e-05	7.45593e-07
283	15216	9.11924e-05	7.39279e-07
284	15344	9.19596e-05	7.42382e-07
285	15305	9.17258e-05	7.41438e-07
286	15280	9.1576e-05	7.40832e-07
287	15399	9.22892e-05	7.43712e-07
288	15521	9.30204e-05	7.46652e-07
289	15180	9.09767e-05	7.38404e-07
290	15237	9.13183e-05	7.39789e-07
291	15016	8.99938e-05	7.34405e-07
292	15049	9.01916e-05	7.35211e-07
293	15368	9.21034e-05	7.42963e-07
294	15266	9.14921e-05	7.40493e-07
295	15069	9.03114e-05	7.357e-07
296	15311	9.17618e-05	7.41584e-07
297	15182	9.09887e-05	7.38453e-07
298	15226	9.12524e-05	7.39522e-07
299	15197	9.10786e-05	7.38818e-07
300	15462	9.26668e-05	7.45231e-07
301	15019	9.00118e-05	7.34478e-07
302	15255	9.14262e-05	7.40226e-07
303	15127	9.0659e-05	7.37114e-07
304	15128	9.0665e-05	7.37138e-07
305	15378	9.21633e-05	7.43204e-07
306	15224	9.12404e-05	7.39474e-07
307	15212	9.11685e-05	7.39182e-07
308	15206	9.11325e-05	7.39036e-07
309	15317	9.17977e-05	7.41729e-07
310	15113	9.05751e-05	7.36773e-07
311	15342	9.19476e-05	7.42334e-07
312	15186	9.10126e-05	7.3855e-07
313	15356	9.20315e-05	7.42672e-07
314	15263	9.14741e-05	7.4042e-07
315	15218	9.12044e-05	7.39328e-07
316	15011	8.99638e-05	7.34282e-07
317	15051	9.02036e-05	7.3526e-07
318	15325	9.18457e-05	7.41922e-07
319	15251	9.14022e-05	7.40129e-07
320	15098	9.04852e-05	7.36407e-07
321	14990	8.9838e-05	7.33769e-07
322	15197	9.10786e-05	7.38818e-07
323	15049	9.01916e-05	7.35211e-07
324	15257	9.14382e-05	7.40275e-07
325	15127	9.0659e-05	7.37114e-07
326	15177	9.09587e-05	7.38331e-07
327	15361	9.20614e-05	7.42793e-07
328	15169	9.09107e-05	7.38137e-07
329	15192	9.10486e-05	7.38696e-07
330	15076	9.03534e-05	7.3587e-07
331	15239	9.13303e-05	7.39838e-07
332	15124	9.06411e-05	7.37041e-07
333	15234	9.13003e-05	7.39716e-07
334	15061	9.02635e-05	7.35504e-07
335	14991	8.9844e-05	7.33793e-07
336	15136	9.0713e-05	7.37333e-07
337	15273	9.1534e-05	7.40663e-07
338	15214	9.11804e-05	7.39231e-07
339	15123	9.06351e-05	7.37017e-07
340	15315	9.17858e-05	7.4168e-07
341	15399	9.22892e-05	7.43712e-07
342	14999	8.98919e-05	7.33989e-07
343	15289	9.16299e-05	7.41051e-07
344	15221	9.12224e-05	7.39401e-07
345	15357	9.20375e-05	7.42697e-07
346	15028	9.00657e-05	7.34698e-07
347	15511	9.29604e-05	7.46411e-07
348	15360	9.20554e-05	7.42769e-07
349	15066	9.02935e-05	7.35626e-07
350	15158	9.08448e-05	7.37869e-07
351	15100	9.04972e-05	7.36456e-07
352	15426	9.2451e-05	7.44363e-07
353	15154	9.08209e-05	7.37772e-07
354	15015	8.99878e-05	7.3438e-07
355	14989	8.9832e-05	7.33744e-07
356	15002	8.99099e-05	7.34062e-07
357	14873	8.91368e-05	7.30899e-07
358	15201	9.11025e-05	7.38915e-07
359	15124	9.06411e-05	7.37041e-07
360	15231	9.12823e-05	7.39644e-07
361	15278	9.1564e-05	7.40784e-07
362	15201	9.11025e-05	7.38915e-07
363	15303	9.17138e-05	7.4139e-07
364	15142	9.07489e-05	7.37479e-07
365	15117	9.05991e-05	7.3687e-07
366	15122	9.06291e-05	7.36992e-07
367	15114	9.05811e-05	7.36797e-07
368	15052	9.02095e-05	7.35284e-07
369	15042	9.01496e-05	7.3504e-07
370	15249	9.13902e-05	7.40081e-07
371	15158	9.08448e-05	7.37869e-07
372	14821	8.88251e-05	7.29621e-07
373	15416	9.23911e-05	7.44122e-07
374	15309	9.17498e-05	7.41535e-07
375	15155	9.08268e-05	7.37796e-07
376	15196	9.10726e-05	7.38793e-07
377	15025	9.00477e-05	7.34625e-07
378	15143	9.07549e-05	7.37504e-07
379	15134	9.0701e-05	7.37285e-07
380	15095	9.04673e-05	7.36334e-07
381	15211	9.11625e-05	7.39158e-07
382	15125	9.0647e-05	7.37065e-07
383	15213	9.11745e-05	7.39206e-07
384	15320	9.18157e-05	7.41801e-07
385	15287	9.16179e-05	7.41002e-07
386	15422	9.2427e-05	7.44267e-07
387	14882	8.91907e-05	7.3112e-07
388	15180	9.09767e-05	7.38404e-07
389	15058	9.02455e-05	7.35431e-07
390	14836	8.8915e-05	7.2999e-07
391	15298	9.16839e-05	7.41269e-07
392	15295	9.16659e-05	7.41196e-07
393	14928	8.94664e-05	7.3225e-07
394	15196	9.10726e-05	7.38793e-07
395	15097	9.04792e-05	7.36383e-07
396	15193	9.10546e-05	7.3872e-07
397	15162	9.08688e-05	7.37966e-07
398	15195	9.10666e-05	7.38769e-07
399	15160	9.08568e-05	7.37918e-07
400	15009	8.99518e-05	7.34233e-07
401	15370	9.21154e-05	7.43011e-07
402	14839	8.8933e-05	7.30063e-07
403	15076	9.03534e-05	7.3587e-07
404	15024	9.00417e-05	7.346e-07
405	14975	8.97481e-05	7.33401e-07
406	15089	9.04313e-05	7.36188e-07
407	15087	9.04193e-05	7.36139e-07
408	14962	8.96702e-05	7.33083e-07
409	15088	9.04253e-05	7.36163e-07
410	14975	8.97481e-05	7.33401e-07
411	15081	9.03833e-05	7.35992e-07
412	15169	9.09107e-05	7.38137e-07
413	15058	9.02455e-05	7.35431e-07
414	14960	8.96582e-05	7.33034e-07
415	15215	9.11864e-05	7.39255e-07
416	15104	9.05212e-05	7.36553e-07
417	15106	9.05332e-05	7.36602e-07
418	15033	9.00957e-05	7.3482e-07
419	15045	9.01676e-05	7.35113e-07
420	14977	8.97601e-05	7.3345e-07
421	15256	9.14322e-05	7.4025e-07
422	14919	8.94125e-05	7.32029e-07
423	14998	8.98859e-05	7.33964e-07
424	15050	9.01976e-05	7.35236e-07
425	14869	8.91128e-05	7.30801e-07
426	15149	9.07909e-05	7.3765e-07
427	14989	8.9832e-05	7.33744e-07
428	15086	9.04133e-05	7.36114e-07
429	14946	8.95743e-05	7.32691e-07
430	15129	9.0671e-05	7.37163e-07
431	14973	8.97361e-05	7.33352e-07
432	15265	9.14861e-05	7.40469e-07
433	15008	8.99458e-05	7.34209e-07
434	14945	8.95683e-05	7.32666e-07
435	15058	9.02455e-05	7.35431e-07
436	15086	9.04133e-05	7.36114e-07
437	15137	9.0719e-05	7.37358e-07
438	14900	8.92986e-05	7.31562e-07
439	15047	9.01796e-05	7.35162e-07
440	15083	9.03953e-05	7.36041e-07
441	15031	9.00837e-05	7.34771e-07
442	15122	9.06291e-05	7.36992e-07
443	15074	9.03414e-05	7.35822e-07
444	14880	8.91787e-05	7.31071e-07
445	14843	8.8957e-05	7.30162e-07
446	15021	9.00238e-05	7.34527e-07
447	14901	8.93046e-05	7.31587e-07
448	15289	9.16299e-05	7.41051e-07
449	15017	8.99998e-05	7.34429e-07
450	15108	9.05452e-05	7.36651e-07
451	15190	9.10366e-05	7.38647e-07
452	15244	9.13602e-05	7.39959e-07
453	15020	9.00178e-05	7.34502e-07
454	15083	9.03953e-05	7.36041e-07
455	15032	9.00897e-05	7.34796e-07
456	15082	9.03893e-05	7.36017e-07
457	15078	9.03654e-05	7.35919e-07
458	14877	8.91607e-05	7.30998e-07
459	14908	8.93465e-05	7.31759e-07
460	15123	9.06351e-05	7.37017e-07
461	15079	9.03714e-05	7.35944e-07
462	15118	9.06051e-05	7.36895e-07
463	14824	8.88431e-05	7.29694e-07
464	15074	9.03414e-05	7.35822e-07
465	15113	9.05751e-05	7.36773e-07
466	15074	9.03414e-05	7.35822e-07
467	15237	9.13183e-05	7.39789e-07
468	14988	8.9826e-05	7.3372e-07
469	14775	8.85494e-05	7.28487e-07
470	15095	9.04673e-05	7.36334e-07
471	15199	9.10905e-05	7.38866e-07
472	15158	9.08448e-05	7.37869e-07
473	14978	8.97661e-05	7.33475e-07
474	14838	8.8927e-05	7.30039e-07
475	15002	8.99099e-05	7.34062e-07
476	15039	9.01316e-05	7.34967e-07
477	15022	9.00298e-05	7.34551e-07
478	14910	8.93585e-05	7.31808e-07
479	14938	8.95263e-05	7.32495e-07
480	15058	9.02455e-05	7.35431e-07
481	15000	8.98979e-05	7.34013e-07
482	14943	8.95563e-05	7.32617e-07
483	15065	9.02875e-05	7.35602e-07
484	15010	8.99578e-05	7.34258e-07
485	14839	8.8933e-05	7.30063e-07
486	14942	8.95503e-05	7.32593e-07
487	14895	8.92686e-05	7.3144e-07
488	14976	8.97541e-05	7.33426e-07
489	15070	9.03174e-05	7.35724e-07
490	14892	8.92506e-05	7.31366e-07
491	15031	9.00837e-05	7.34771e-07
492	14921	8.94244e-05	7.32078e-07
493	15166	9.08928e-05	7.38064e-07
494	14871	8.91248e-05	7.3085e-07
495	15070	9.03174e-05	7.35724e-07
496	14776	8.85554e-05	7.28512e-07
497	15054	9.02215e-05	7.35333e-07
498	14964	8.96821e-05	7.33132e-07
499	14957	8.96402e-05	7.3296e-07
500	14950	8.95982e-05	7.32789e-07
501	14907	8.93405e-05	7.31734e-07
502	15004	8.99219e-05	7.34111e-07
503	15054	9.02215e-05	7.35333e-07
504	14903	8.93166e-05	7.31636e-07
505	15120	9.06171e-05	7.36943e-07
506	14873	8.91368e-05	7.30899e-07
507	14767	8.85015e-05	7.2829e-07
508	15109	9.05512e-05	7.36675e-07
509	14937	8.95203e-05	7.3247e-07
510	15026	9.00537e-05	7.34649e-07
511	14921	8.94244e-05	7.32078e-07
512	14946	8.95743e-05	7.32691e-07
513	14813	8.87772e-05	7.29424e-07
514	15046	9.01736e-05	7.35138e-07
515	14949	8.95922e-05	7.32764e-07
516	14856	8.90349e-05	7.30482e-07
517	14928	8.94664e-05	7.3225e-07
518	15119	9.06111e-05	7.36919e-07
519	14972	8.97301e-05	7.33328e-07
520	14996	8.98739e-05	7.33915e-07
521	14936	8.95143e-05	7.32446e-07
522	14972	8.97301e-05	7.33328e-07
523	14913	8.93765e-05	7.31882e-07
524	14949	8.95922e-05	7.32764e-07
525	14871	8.91248e-05	7.3085e-07
526	14984	8.9802e-05	7.33622e-07
527	14829	8.88731e-05	7.29817e-07
528	14837	8.8921e-05	7.30014e-07
529	14852	8.90109e-05	7.30383e-07
530	14823	8.88371e-05	7.2967e-07
531	14854	8.90229e-05	7.30432e-07
532	14920	8.94184e-05	7.32053e-07
533	14914	8.93825e-05	7.31906e-07
534	14832	8.8891e-05	7.29891e-07
535	14659	8.78542e-05	7.25622e-07
536	14836	8.8915e-05	7.2999e-07
537	14963	8.96762e-05	7.33107e-07
538	14684	8.80041e-05	7.26241e-07
539	14882	8.91907e-05	7.3112e-07
540	14699	8.80939e-05	7.26611e-07
541	14847	8.89809e-05	7.3026e-07
542	15197	9.10786e-05	7.38818e-07
543	14844	8.8963e-05	7.30186e-07
544	15064	9.02815e-05	7.35578e-07
545	14853	8.90169e-05	7.30408e-07
546	14942	8.95503e-05	7.32593e-07
547	14779	8.85734e-05	7.28586e-07
548	14911	8.93645e-05	7.31832e-07
549	14992	8.985e-05	7.33818e-07
550	14921	8.94244e-05	7.32078e-07
551	14781	8.85854e-05	7.28635e-07
552	14845	8.8969e-05	7.30211e-07
553	14773	8.85374e-05	7.28438e-07
554	15021	9.00238e-05	7.34527e-07
555	14917	8.94005e-05	7.3198e-07
556	14905	8.93285e-05	7.31685e-07
557	14863	8.90768e-05	7.30654e-07
558	14818	8.88071e-05	7.29547e-07
559	14919	8.94125e-05	7.32029e-07
560	14912	8.93705e-05	7.31857e-07
561	14792	8.86513e-05	7.28906e-07
562	14980	8.9778e-05	7.33524e-07
563	14753	8.84176e-05	7.27945e-07
564	14740	8.83397e-05	7.27624e-07
565	15078	9.03654e-05	7.35919e-07
566	14796	8.86753e-05	7.29005e-07
567	14732	8.82917e-05	7.27427e-07
568	15019	9.00118e-05	7.34478e-07
569	14746	8.83756e-05	7.27772e-07
570	15052	9.02095e-05	7.35284e-07
571	15011	8.99638e-05	7.34282e-07
572	14948	8.95863e-05	7.3274e-07
573	14738	8.83277e-05	7.27575e-07
574	15021	9.00238e-05	7.34527e-07
575	14751	8.84056e-05	7.27895e-07
576	14806	8.87352e-05	7.29251e-07
577	14980	8.9778e-05	7.33524e-07
578	14860	8.90589e-05	7.3058e-07
579	14697	8.8082e-05	7.26562e-07
580	14758	8.84475e-05	7.28068e-07
581	14920	8.94184e-05	7.32053e-07
582	14883	8.91967e-05	7.31145e-07
583	14803	8.87172e-05	7.29177e-07
584	14804	8.87232e-05	7.29202e-07
585	14733	8.82977e-05	7.27451e-07
586	14853	8.90169e-05	7.30408e-07
587	14873	8.91368e-05	7.30899e-07
588	14684	8.80041e-05	7.26241e-07
589	14805	8.87292e-05	7.29227e-07
590	14944	8.95623e-05	7.32642e-07
591	14896	8.92746e-05	7.31464e-07
592	14890	8.92386e-05	7.31317e-07
593	14830	8.88791e-05	7.29842e-07
594	14853	8.90169e-05	7.30408e-07
595	14832	8.8891e-05	7.29891e-07
596	14761	8.84655e-05	7.28142e-07
597	14689	8.8034e-05	7.26364e-07
598	14627	8.76624e-05	7.2483e-07
599	14859	8.90529e-05	7.30555e-07
600	14715	8.81898e-05	7.27007e-07
601	14651	8.78063e-05	7.25424e-07
602	14808	8.87472e-05	7.293e-07
603	14816	8.87952e-05	7.29497e-07
604	14595	8.74707e-05	7.24036e-07
605	14803	8.87172e-05	7.29177e-07
606	14820	8.88191e-05	7.29596e-07
607	14814	8.87832e-05	7.29448e-07
608	14797	8.86813e-05	7.2903e-07
609	14932	8.94904e-05	7.32348e-07
610	14708	8.81479e-05	7.26834e-07
611	14867	8.91008e-05	7.30752e-07
612	14670	8.79201e-05	7.25894e-07
613	14639	8.77344e-05	7.25127e-07
614	14935	8.95083e-05	7.32421e-07
615	14910	8.93585e-05	7.31808e-07
616	14938	8.95263e-05	7.32495e-07
617	14827	8.88611e-05	7.29768e-07
618	14783	8.85974e-05	7.28685e-07
619	14542	8.7153e-05	7.2272e-07
620	14634	8.77044e-05	7.25003e-07
621	14764	8.84835e-05	7.28216e-07
622	14761	8.84655e-05	7.28142e-07
623	14590	8.74407e-05	7.23912e-07
624	14590	8.74407e-05	7.23912e-07
625	14716	8.81958e-05	7.27031e-07
626	14695	8.807e-05	7.26512e-07
627	14689	8.8034e-05	7.26364e-07
628	14696	8.8076e-05	7.26537e-07
629	14830	8.88791e-05	7.29842e-07
630	14655	8.78302e-05	7.25523e-07
631	14853	8.90169e-05	7.30408e-07
632	14695	8.807e-05	7.26512e-07
633	14780	8.85794e-05	7.28611e-07
634	14909	8.93525e-05	7.31783e-07
635	14887	8.92207e-05	7.31243e-07
636	14864	8.90828e-05	7.30678e-07
637	14750	8.83996e-05	7.27871e-07
638	14839	8.8933e-05	7.30063e-07
639	14750	8.83996e-05	7.27871e-07
640	14596	8.74767e-05	7.24061e-07
641	14658	8.78482e-05	7.25597e-07
642	14720	8.82198e-05	7.2713e-07
643	14666	8.78962e-05	7.25795e-07
644	14882	8.91907e-05	7.3112e-07
645	14637	8.77224e-05	7.25077e-07
646	14822	8.88311e-05	7.29645e-07
647	14778	8.85674e-05	7.28561e-07
648	14879	8.91727e-05	7.31047e-07
649	14827	8.88611e-05	7.29768e-07
650	14812	8.87712e-05	7.29399e-07
651	14704	8.81239e-05	7.26735e-07
652	14724	8.82438e-05	7.27229e-07
653	14615	8.75905e-05	7.24532e-07
654	14782	8.85914e-05	7.2866e-07
655	14759	8.84535e-05	7.28093e-07
656	14580	8.73808e-05	7.23664e-07
657	14553	8.72189e-05	7.22994e-07
658	14569	8.73148e-05	7.23391e-07
659	14597	8.74826e-05	7.24086e-07
660	14712	8.81719e-05	7.26933e-07
661	14696	8.8076e-05	7.26537e-07
662	14642	8.77523e-05	7.25201e-07
663	14704	8.81239e-05	7.26735e-07
664	14798	8.86873e-05	7.29054e-07
665	14573	8.73388e-05	7.2349e-07
666	14787	8.86214e-05	7.28783e-07
667	14877	8.91607e-05	7.30998e-07
668	14597	8.74826e-05	7.24086e-07
669	14904	8.93226e-05	7.31661e-07
670	14617	8.76025e-05	7.24582e-07
671	14643	8.77583e-05	7.25226e-07
672	14830	8.88791e-05	7.29842e-07
673	14775	8.85494e-05	7.28487e-07
674	14456	8.66376e-05	7.2058e-07
675	14681	8.79861e-05	7.26166e-07
676	14684	8.80041e-05	7.26241e-07
677	14669	8.79142e-05	7.25869e-07
678	14673	8.79381e-05	7.25968e-07
679	14895	8.92686e-05	7.3144e-07
680	14461	8.66676e-05	7.20705e-07
681	14788	8.86273e-05	7.28808e-07
682	14641	8.77463e-05	7.25176e-07
683	14575	8.73508e-05	7.2354e-07
684	14687	8.8022e-05	7.26315e-07
685	14705	8.81299e-05	7.2676e-07
686	14498	8.68893e-05	7.21626e-07
687	14748	8.83876e-05	7.27821e-07
688	14830	8.88791e-05	7.29842e-07
689	14710	8.81599e-05	7.26883e-07
690	14738	8.83277e-05	7.27575e-07
691	14777	8.85614e-05	7.28537e-07
692	14634	8.77044e-05	7.25003e-07
693	14717	8.82018e-05	7.27056e-07
694	14648	8.77883e-05	7.2535e-07
695	15108	9.05452e-05	7.36651e-07
696	14771	8.85255e-05	7.28389e-07
697	14445	8.65717e-05	7.20306e-07
698	14822	8.88311e-05	7.29645e-07
699	14759	8.84535e-05	7.28093e-07
700	14692	8.8052e-05	7.26438e-07
701	14889	8.92327e-05	7.31292e-07
702	14795	8.86693e-05	7.2898e-07
703	14579	8.73748e-05	7.23639e-07
704	14578	8.73688e-05	7.23615e-07
705	14767	8.85015e-05	7.2829e-07
706	14872	8.91308e-05	7.30875e-07
707	14611	8.75665e-05	7.24433e-07
708	14608	8.75486e-05	7.24359e-07
709	14612	8.75725e-05	7.24458e-07
710	14654	8.78243e-05	7.25498e-07
711	14528	8.70691e-05	7.22373e-07
712	14737	8.83217e-05	7.2755e-07
713	14627	8.76624e-05	7.2483e-07
714	14472	8.67335e-05	7.20979e-07
715	14634	8.77044e-05	7.25003e-07
716	14692	8.8052e-05	7.26438e-07
717	14445	8.65717e-05	7.20306e-07
718	14665	8.78902e-05	7.25771e-07
719	14580	8.73808e-05	7.23664e-07
720	14670	8.79201e-05	7.25894e-07
721	14596	8.74767e-05	7.24061e-07
722	14665	8.78902e-05	7.25771e-07
723	14619	8.76145e-05	7.24631e-07
724	14756	8.84356e-05	7.28019e-07
725	14477	8.67635e-05	7.21103e-07
726	14758	8.84475e-05	7.28068e-07
727	14708	8.81479e-05	7.26834e-07
728	14818	8.88071e-05	7.29547e-07
729	14708	8.81479e-05	7.26834e-07
730	14704	8.81239e-05	7.26735e-07
731	14528	8.70691e-05	7.22373e-07
732	14740	8.83397e-05	7.27624e-07
733	14675	8.79501e-05	7.26018e-07
734	14575	8.73508e-05	7.2354e-07
735	14438	8.65297e-05	7.20131e-07
736	14768	8.85075e-05	7.28315e-07
737	14770	8.85195e-05	7.28364e-07
738	14758	8.84475e-05	7.28068e-07
739	14615	8.75905e-05	7.24532e-07
740	14487	8.68234e-05	7.21352e-07
741	14535	8.71111e-05	7.22547e-07
742	14696	8.8076e-05	7.26537e-07
743	14651	8.78063e-05	7.25424e-07
744	14584	8.74047e-05	7.23763e-07
745	14754	8.84236e-05	7.27969e-07
746	14652	8.78123e-05	7.25449e-07
747	14738	8.83277e-05	7.27575e-07
748	14623	8.76385e-05	7.2473e-07
749	14696	8.8076e-05	7.26537e-07
750	14548	8.7189e-05	7.2287e-07
751	14560	8.72609e-05	7.23168e-07
752	14784	8.86034e-05	7.28709e-07
753	14524	8.70451e-05	7.22273e-07
754	14574	8.73448e-05	7.23515e-07
755	14501	8.69073e-05	7.21701e-07
756	14735	8.83097e-05	7.27501e-07
757	14765	8.84895e-05	7.28241e-07
758	14476	8.67575e-05	7.21079e-07
759	14516	8.69972e-05	7.22074e-07
760	14482	8.67934e-05	7.21228e-07
761	14446	8.65777e-05	7.20331e-07
762	14723	8.82378e-05	7.27204e-07
763	14809	8.87532e-05	7.29325e-07
764	14766	8.84955e-05	7.28265e-07
765	14554	8.72249e-05	7.23019e-07
766	14584	8.74047e-05	7.23763e-07
767	14311	8.57686e-05	7.16957e-07
768	14486	8.68174e-05	7.21328e-07
769	14439	8.65357e-05	7.20156e-07
770	14408	8.63499e-05	7.19383e-07
771	14704	8.81239e-05	7.26735e-07
772	14699	8.80939e-05	7.26611e-07
773	14280	8.55828e-05	7.1618e-07
774	14497	8.68833e-05	7.21601e-07
775	14285	8.56128e-05	7.16306e-07
776	14649	8.77943e-05	7.25374e-07
777	14560	8.72609e-05	7.23168e-07
778	14395	8.6272e-05	7.19058e-07
779	14683	8.79981e-05	7.26216e-07
780	14467	8.67035e-05	7.20854e-07
781	14331	8.58885e-05	7.17458e-07
782	14242	8.53551e-05	7.15227e-07
783	14611	8.75665e-05	7.24433e-07
784	14524	8.70451e-05	7.22273e-07
785	14423	8.64398e-05	7.19757e-07
786	14360	8.60623e-05	7.18184e-07
787	14572	8.73328e-05	7.23466e-07
788	14559	8.72549e-05	7.23143e-07
789	14718	8.82078e-05	7.27081e-07
790	14775	8.85494e-05	7.28487e-07
791	14661	8.78662e-05	7.25672e-07
792	14635	8.77104e-05	7.25028e-07
793	14411	8.63679e-05	7.19458e-07
794	14637	8.77224e-05	7.25077e-07
795	14419	8.64159e-05	7.19658e-07
796	14490	8.68414e-05	7.21427e-07
797	14498	8.68893e-05	7.21626e-07
798	14584	8.74047e-05	7.23763e-07
799	14652	8.78123e-05	7.25449e-07
800	14393	8.626e-05	7.19008e-07
801	14200	8.51033e-05	7.14171e-07
802	14319	8.58165e-05	7.17158e-07
803	14306	8.57386e-05	7.16832e-07
804	14438	8.65297e-05	7.20131e-07
805	14640	8.77404e-05	7.25152e-07
806	14646	8.77763e-05	7.253e-07
807	14435	8.65117e-05	7.20057e-07
808	14528	8.70691e-05	7.22373e-07
809	14492	8.68534e-05	7.21477e-07
810	14396	8.6278e-05	7.19083e-07
811	14426	8.64578e-05	7.19832e-07
812	14389	8.62361e-05	7.18908e-07
813	14342	8.59544e-05	7.17733e-07
814	14339	8.59364e-05	7.17658e-07
815	14619	8.76145e-05	7.24631e-07
816	14492	8.68534e-05	7.21477e-07
817	14452	8.66136e-05	7.20481e-07
818	14832	8.8891e-05	7.29891e-07
819	14785	8.86094e-05	7.28734e-07
820	14483	8.67994e-05	7.21253e-07
821	14506	8.69373e-05	7.21825e-07
822	14561	8.72669e-05	7.23192e-07
823	14637	8.77224e-05	7.25077e-07
824	14398	8.629e-05	7.19133e-07
825	14508	8.69492e-05	7.21875e-07
826	14529	8.70751e-05	7.22397e-07
827	14556	8.72369e-05	7.23068e-07
828	14492	8.68534e-05	7.21477e-07
829	14834	8.8903e-05	7.2994e-07
830	14531	8.70871e-05	7.22447e-07
831	14590	8.74407e-05	7.23912e-07
832	14610	8.75606e-05	7.24408e-07
833	14612	8.75725e-05	7.24458e-07
834	14454	8.66256e-05	7.2053e-07
835	14528	8.70691e-05	7.22373e-07
836	14473	8.67395e-05	7.21004e-07
837	14526	8.70571e-05	7.22323e-07
838	14436	8.65177e-05	7.20082e-07
839	14527	8.70631e-05	7.22348e-07
840	14359	8.60563e-05	7.18159e-07
841	14359	8.60563e-05	7.18159e-07
842	14507	8.69433e-05	7.2185e-07
843	14450	8.66016e-05	7.20431e-07
844	14410	8.63619e-05	7.19433e-07
845	14591	8.74467e-05	7.23937e-07
846	14418	8.64099e-05	7.19633e-07
847	14461	8.66676e-05	7.20705e-07
848	14407	8.63439e-05	7.19358e-07
849	14473	8.67395e-05	7.21004e-07
850	14394	8.6266e-05	7.19033e-07
851	14476	8.67575e-05	7.21079e-07
852	14438	8.65297e-05	7.20131e-07
853	14595	8.74707e-05	7.24036e-07
854	14587	8.74227e-05	7.23838e-07
855	14526	8.70571e-05	7.22323e-07
856	14485	8.68114e-05	7.21303e-07
857	14448	8.65897e-05	7.20381e-07
858	14516	8.69972e-05	7.22074e-07
859	14569	8.73148e-05	7.23391e-07
860	14439	8.65357e-05	7.20156e-07
861	14705	8.81299e-05	7.2676e-07
862	14548	8.7189e-05	7.2287e-07
863	14416	8.63979e-05	7.19583e-07
864	14287	8.56248e-05	7.16356e-07
865	14504	8.69253e-05	7.21776e-07
866	14669	8.79142e-05	7.25869e-07
867	14381	8.61881e-05	7.18709e-07
868	14409	8.63559e-05	7.19408e-07
869	14507	8.69433e-05	7.2185e-07
870	14418	8.64099e-05	7.19633e-07
871	14269	8.55169e-05	7.15904e-07
872	14220	8.52232e-05	7.14674e-07
873	14535	8.71111e-05	7.22547e-07
874	14486	8.68174e-05	7.21328e-07
875	14432	8.64938e-05	7.19982e-07
876	14381	8.61881e-05	7.18709e-07
877	14507	8.69433e-05	7.2185e-07
878	14366	8.60982e-05	7.18334e-07
879	14400	8.6302e-05	7.19183e-07
880	14507	8.69433e-05	7.2185e-07
881	14522	8.70332e-05	7.22223e-07
882	14420	8.64218e-05	7.19682e-07
883	14568	8.73088e-05	7.23366e-07
884	14278	8.55708e-05	7.1613e-07
885	14392	8.6254e-05	7.18983e-07
886	14279	8.55768e-05	7.16155e-07
887	14474	8.67455e-05	7.21029e-07
888	14424	8.64458e-05	7.19782e-07
889	14552	8.72129e-05	7.22969e-07
890	14361	8.60682e-05	7.18209e-07
891	14454	8.66256e-05	7.2053e-07
892	14379	8.61761e-05	7.18659e-07
893	14361	8.60682e-05	7.18209e-07
894	14341	8.59484e-05	7.17708e-07
895	14319	8.58165e-05	7.17158e-07
896	14349	8.59963e-05	7.17909e-07
897	14407	8.63439e-05	7.19358e-07
898	14500	8.69013e-05	7.21676e-07
899	14226	8.52592e-05	7.14825e-07
900	14403	8.632e-05	7.19258e-07
901	14241	8.53491e-05	7.15202e-07
902	14467	8.67035e-05	7.20854e-07
903	14132	8.46958e-05	7.12459e-07
904	14384	8.62061e-05	7.18784e-07
905	14403	8.632e-05	7.19258e-07
906	14375	8.61522e-05	7.18559e-07
907	14346	8.59784e-05	7.17833e-07
908	14310	8.57626e-05	7.16932e-07
909	14228	8.52712e-05	7.14875e-07
910	14146	8.47797e-05	7.12812e-07
911	14260	8.54629e-05	7.15679e-07
912	14381	8.61881e-05	7.18709e-07
913	14338	8.59304e-05	7.17633e-07
914	14444	8.65657e-05	7.20281e-07
915	14311	8.57686e-05	7.16957e-07
916	14199	8.50974e-05	7.14146e-07
917	14270	8.55229e-05	7.1593e-07
918	14401	8.6308e-05	7.19208e-07
919	14373	8.61402e-05	7.18509e-07
920	14178	8.49715e-05	7.13618e-07
921	14310	8.57626e-05	7.16932e-07
922	14407	8.63439e-05	7.19358e-07
923	14534	8.71051e-05	7.22522e-07
924	14238	8.53311e-05	7.15126e-07
925	14292	8.56547e-05	7.16481e-07
926	14393	8.626e-05	7.19008e-07
927	14085	8.44141e-05	7.11274e-07
928	14352	8.60143e-05	7.17984e-07
929	14513	8.69792e-05	7.21999e-07
930	14386	8.62181e-05	7.18834e-07
931	14420	8.64218e-05	7.19682e-07
932	14479	8.67754e-05	7.21153e-07
933	14185	8.50134e-05	7.13794e-07
934	14555	8.72309e-05	7.23043e-07
935	14290	8.56427e-05	7.16431e-07
936	14370	8.61222e-05	7.18434e-07
937	14505	8.69313e-05	7.218e-07
938	14525	8.70511e-05	7.22298e-07
939	14390	8.62421e-05	7.18933e-07
940	14337	8.59244e-05	7.17608e-07
941	14246	8.5379e-05	7.15327e-07
942	14379	8.61761e-05	7.18659e-07
943	14002	8.39167e-05	7.09175e-07
944	14124	8.46479e-05	7.12258e-07
945	14362	8.60742e-05	7.18234e-07
946	14143	8.47617e-05	7.12737e-07
947	14225	8.52532e-05	7.148e-07
948	14367	8.61042e-05	7.18359e-07
949	14222	8.52352e-05	7.14724e-07
950	14317	8.58045e-05	7.17108e-07
951	14213	8.51813e-05	7.14498e-07
952	14287	8.56248e-05	7.16356e-07
953	14228	8.52712e-05	7.14875e-07
954	14509	8.69552e-05	7.219e-07
955	14192	8.50554e-05	7.1397e-07
956	14419	8.64159e-05	7.19658e-07
957	14140	8.47438e-05	7.12661e-07
958	14435	8.65117e-05	7.20057e-07
959	14135	8.47138e-05	7.12535e-07
960	14279	8.55768e-05	7.16155e-07
961	14337	8.59244e-05	7.17608e-07
962	14264	8.54869e-05	7.15779e-07
963	14153	8.48217e-05	7.12989e-07
964	14169	8.49176e-05	7.13391e-07
965	14226	8.52592e-05	7.14825e-07
966	14237	8.53251e-05	7.15101e-07
967	14189	8.50374e-05	7.13895e-07
968	14442	8.65537e-05	7.20231e-07
969	14403	8.632e-05	7.19258e-07
970	14346	8.59784e-05	7.17833e-07
971	14308	8.57506e-05	7.16882e-07
972	14342	8.59544e-05	7.17733e-07
973	14344	8.59664e-05	7.17783e-07
974	14435	8.65117e-05	7.20057e-07
975	14262	8.54749e-05	7.15729e-07
976	14403	8.632e-05	7.19258e-07
977	14339	8.59364e-05	7.17658e-07
978	14437	8.65237e-05	7.20107e-07
979	14330	8.58825e-05	7.17433e-07
980	14326	8.58585e-05	7.17333e-07
981	14161	8.48696e-05	7.1319e-07
982	14294	8.56667e-05	7.16531e-07
983	14172	8.49355e-05	7.13467e-07
984	14331	8.58885e-05	7.17458e-07
985	14363	8.60802e-05	7.18259e-07
986	14297	8.56847e-05	7.16607e-07
987	14362	8.60742e-05	7.18234e-07
988	14271	8.55289e-05	7.15955e-07
989	14340	8.59424e-05	7.17683e-07
990	14506	8.69373e-05	7.21825e-07
991	14487	8.68234e-05	7.21352e-07
992	14353	8.60203e-05	7.18009e-07
993	14525	8.70511e-05	7.22298e-07
994	14283	8.56008e-05	7.16256e-07
995	14364	8.60862e-05	7.18284e-07
996	14207	8.51453e-05	7.14347e-07
997	14119	8.46179e-05	7.12132e-07
998	14199	8.50974e-05	7.14146e-07
999	14242	8.53551e-05	7.15227e-07
1000	14491	8.68474e-05	7.21452e-07
1001	14335	8.59124e-05	7.17558e-07
1002	14203	8.51213e-05	7.14247e-07
1003	14237	8.53251e-05	7.15101e-07
1004	14305	8.57326e-05	7.16807e-07
1005	14092	8.44561e-05	7.1145e-07
1006	14329	8.58765e-05	7.17408e-07
1007	14217	8.52052e-05	7.14599e-07
1008	14186	8.50194e-05	7.13819e-07
1009	14184	8.50075e-05	7.13769e-07
1010	14346	8.59784e-05	7.17833e-07
1011	14244	8.5367e-05	7.15277e-07
1012	14458	8.66496e-05	7.2063e-07
1013	14355	8.60323e-05	7.18059e-07
1014	14090	8.44441e-05	7.114e-07
1015	14272	8.55349e-05	7.1598e-07
1016	14183	8.50015e-05	7.13744e-07
1017	14225	8.52532e-05	7.148e-07
1018	14378	8.61701e-05	7.18634e-07
1019	14236	8.53191e-05	7.15076e-07
1020	14200	8.51033e-05	7.14171e-07
1021	14139	8.47378e-05	7.12636e-07
1022	14110	8.4564e-05	7.11905e-07
1023	14266	8.54989e-05	7.15829e-07
1024	14243	8.53611e-05	7.15252e-07
1025	14028	8.40725e-05	7.09833e-07
1026	14067	8.43063e-05	7.10819e-07
1027	14250	8.5403e-05	7.15428e-07
1028	14246	8.5379e-05	7.15327e-07
1029	14388	8.62301e-05	7.18883e-07
1030	13988	8.38328e-05	7.0882e-07
1031	14336	8.59184e-05	7.17583e-07
1032	14070	8.43242e-05	7.10895e-07
1033	14156	8.48396e-05	7.13064e-07
1034	14154	8.48277e-05	7.13014e-07
1035	14474	8.67455e-05	7.21029e-07
1036	14151	8.48097e-05	7.12938e-07
1037	14163	8.48816e-05	7.1324e-07
1038	14263	8.54809e-05	7.15754e-07
1039	14257	8.5445e-05	7.15603e-07
1040	14329	8.58765e-05	7.17408e-07
1041	14437	8.65237e-05	7.20107e-07
1042	14162	8.48756e-05	7.13215e-07
1043	14154	8.48277e-05	7.13014e-07
1044	14137	8.47258e-05	7.12585e-07
1045	14112	8.45759e-05	7.11955e-07
1046	14161	8.48696e-05	7.1319e-07
1047	14340	8.59424e-05	7.17683e-07
1048	14089	8.44381e-05	7.11375e-07
1049	14270	8.55229e-05	7.1593e-07
1050	14422	8.64338e-05	7.19732e-07
1051	14253	8.5421e-05	7.15503e-07
1052	14377	8.61641e-05	7.18609e-07
1053	14187	8.50254e-05	7.13844e-07
1054	14196	8.50794e-05	7.14071e-07
1055	14191	8.50494e-05	7.13945e-07
1056	14306	8.57386e-05	7.16832e-07
1057	14307	8.57446e-05	7.16857e-07
1058	14157	8.48456e-05	7.13089e-07
1059	14145	8.47737e-05	7.12787e-07
1060	14089	8.44381e-05	7.11375e-07
1061	14168	8.49116e-05	7.13366e-07
1062	14089	8.44381e-05	7.11375e-07
1063	14116	8.45999e-05	7.12056e-07
1064	14091	8.44501e-05	7.11425e-07
1065	14260	8.54629e-05	7.15679e-07
1066	14402	8.6314e-05	7.19233e-07
1067	14240	8.53431e-05	7.15177e-07
1068	14308	8.57506e-05	7.16882e-07
1069	14023	8.40426e-05	7.09706e-07
1070	14282	8.55948e-05	7.1623e-07
1071	14019	8.40186e-05	7.09605e-07
1072	14137	8.47258e-05	7.12585e-07
1073	14239	8.53371e-05	7.15151e-07
1074	14212	8.51753e-05	7.14473e-07
1075	14145	8.47737e-05	7.12787e-07
1076	14326	8.58585e-05	7.17333e-07
1077	14102	8.4516e-05	7.11703e-07
1078	14271	8.55289e-05	7.15955e-07
1079	14030	8.40845e-05	7.09884e-07
1080	14204	8.51273e-05	7.14272e-07
1081	14162	8.48756e-05	7.13215e-07
1082	14079	8.43782e-05	7.11122e-07
1083	14168	8.49116e-05	7.13366e-07
1084	13976	8.37609e-05	7.08516e-07
1085	14059	8.42583e-05	7.10617e-07
1086	14354	8.60263e-05	7.18034e-07
1087	14316	8.57986e-05	7.17083e-07
1088	14049	8.41984e-05	7.10364e-07
1089	14240	8.53431e-05	7.15177e-07
1090	14135	8.47138e-05	7.12535e-07
1091	14176	8.49595e-05	7.13568e-07
1092	14142	8.47557e-05	7.12711e-07
1093	14198	8.50914e-05	7.14121e-07
1094	14036	8.41205e-05	7.10035e-07
1095	14004	8.39287e-05	7.09225e-07
1096	14296	8.56787e-05	7.16581e-07
1097	14134	8.47078e-05	7.1251e-07
1098	13944	8.35691e-05	7.07705e-07
1099	13759	8.24603e-05	7.02994e-07
1100	14060	8.42643e-05	7.10642e-07
1101	13954	8.3629e-05	7.07958e-07
1102	14138	8.47318e-05	7.12611e-07
1103	14402	8.6314e-05	7.19233e-07
1104	14217	8.52052e-05	7.14599e-07
1105	14225	8.52532e-05	7.148e-07
1106	13971	8.37309e-05	7.08389e-07
1107	14050	8.42044e-05	7.10389e-07
1108	14032	8.40965e-05	7.09934e-07
1109	14055	8.42343e-05	7.10516e-07
1110	14235	8.53131e-05	7.15051e-07
1111	13971	8.37309e-05	7.08389e-07
1112	13978	8.37729e-05	7.08567e-07
1113	14260	8.54629e-05	7.15679e-07
1114	14056	8.42403e-05	7.10541e-07
1115	14178	8.49715e-05	7.13618e-07
1116	14016	8.40006e-05	7.09529e-07
1117	14116	8.45999e-05	7.12056e-07
1118	14223	8.52412e-05	7.1475e-07
1119	13955	8.3635e-05	7.07984e-07
1120	14265	8.54929e-05	7.15804e-07
1121	14182	8.49955e-05	7.13719e-07
1122	14169	8.49176e-05	7.13391e-07
1123	14213	8.51813e-05	7.14498e-07
1124	14153	8.48217e-05	7.12989e-07
1125	14137	8.47258e-05	7.12585e-07
1126	14428	8.64698e-05	7.19882e-07
1127	14151	8.48097e-05	7.12938e-07
1128	13865	8.30956e-05	7.05697e-07
1129	13915	8.33953e-05	7.06968e-07
1130	14211	8.51693e-05	7.14448e-07
1131	14224	8.52472e-05	7.14775e-07
1132	13957	8.3647e-05	7.08034e-07
1133	14096	8.44801e-05	7.11551e-07
1134	13948	8.35931e-05	7.07806e-07
1135	14110	8.4564e-05	7.11905e-07
1136	13994	8.38687e-05	7.08972e-07
1137	13956	8.3641e-05	7.08009e-07
1138	14106	8.454e-05	7.11804e-07
1139	14060	8.42643e-05	7.10642e-07
1140	13911	8.33713e-05	7.06867e-07
1141	14304	8.57266e-05	7.16782e-07
1142	14115	8.45939e-05	7.12031e-07
1143	14141	8.47497e-05	7.12686e-07
1144	14225	8.52532e-05	7.148e-07
1145	13989	8.38388e-05	7.08846e-07
1146	13878	8.31735e-05	7.06028e-07
1147	13952	8.3617e-05	7.07908e-07
1148	14092	8.44561e-05	7.1145e-07
1149	14041	8.41504e-05	7.10162e-07
1150	14019	8.40186e-05	7.09605e-07
1151	13969	8.37189e-05	7.08339e-07
1152	14011	8.39706e-05	7.09403e-07
1153	14026	8.40605e-05	7.09782e-07
1154	14161	8.48696e-05	7.1319e-07
1155	14105	8.4534e-05	7.11778e-07
1156	13889	8.32395e-05	7.06307e-07
1157	14169	8.49176e-05	7.13391e-07
1158	13858	8.30537e-05	7.05519e-07
1159	14053	8.42223e-05	7.10465e-07
1160	14092	8.44561e-05	7.1145e-07
1161	13983	8.38028e-05	7.08694e-07
1162	14311	8.57686e-05	7.16957e-07
1163	14108	8.4552e-05	7.11854e-07
1164	14195	8.50734e-05	7.14046e-07
1165	13973	8.37429e-05	7.0844e-07
1166	13907	8.33473e-05	7.06765e-07
1167	14103	8.4522e-05	7.11728e-07
1168	14138	8.47318e-05	7.12611e-07
1169	13882	8.31975e-05	7.06129e-07
1170	14004	8.39287e-05	7.09225e-07
1171	14189	8.50374e-05	7.13895e-07
1172	14117	8.46059e-05	7.12081e-07
1173	14123	8.46419e-05	7.12232e-07
1174	13944	8.35691e-05	7.07705e-07
1175	14019	8.40186e-05	7.09605e-07
1176	14132	8.46958e-05	7.12459e-07
1177	14144	8.47677e-05	7.12762e-07
1178	13931	8.34912e-05	7.07375e-07
1179	14009	8.39586e-05	7.09352e-07
1180	13897	8.32874e-05	7.06511e-07
1181	14101	8.451e-05	7.11678e-07
1182	14049	8.41984e-05	7.10364e-07
1183	14006	8.39407e-05	7.09276e-07
1184	13756	8.24424e-05	7.02918e-07
1185	14204	8.51273e-05	7.14272e-07
1186	13940	8.35451e-05	7.07603e-07
1187	13989	8.38388e-05	7.08846e-07
1188	14095	8.44741e-05	7.11526e-07
1189	14038	8.41324e-05	7.10086e-07
1190	13818	8.28139e-05	7.045e-07
1191	14119	8.46179e-05	7.12132e-07
1192	14125	8.46539e-05	7.12283e-07
1193	14142	8.47557e-05	7.12711e-07
1194	14011	8.39706e-05	7.09403e-07
1195	14137	8.47258e-05	7.12585e-07
1196	14098	8.4492e-05	7.11602e-07
1197	13988	8.38328e-05	7.0882e-07
1198	13975	8.37549e-05	7.08491e-07
1199	13831	8.28919e-05	7.04831e-07
1200	13983	8.38028e-05	7.08694e-07
1201	13881	8.31915e-05	7.06104e-07
1202	14044	8.41684e-05	7.10238e-07
1203	14069	8.43182e-05	7.1087e-07
1204	14051	8.42104e-05	7.10415e-07
1205	13889	8.32395e-05	7.06307e-07
1206	13968	8.37129e-05	7.08313e-07
1207	14030	8.40845e-05	7.09884e-07
1208	14237	8.53251e-05	7.15101e-07
1209	13859	8.30597e-05	7.05544e-07
1210	13820	8.28259e-05	7.04551e-07
1211	14050	8.42044e-05	7.10389e-07
1212	14091	8.44501e-05	7.11425e-07
1213	13948	8.35931e-05	7.07806e-07
1214	14074	8.43482e-05	7.10996e-07
1215	14048	8.41924e-05	7.10339e-07
1216	14146	8.47797e-05	7.12812e-07
1217	14019	8.40186e-05	7.09605e-07
1218	13967	8.37069e-05	7.08288e-07
1219	13961	8.3671e-05	7.08136e-07
1220	14048	8.41924e-05	7.10339e-07
1221	13996	8.38807e-05	7.09023e-07
1222	13783	8.26042e-05	7.03607e-07
1223	13982	8.37968e-05	7.08668e-07
1224	13864	8.30896e-05	7.05671e-07
1225	13852	8.30177e-05	7.05366e-07
1226	14013	8.39826e-05	7.09453e-07
1227	14081	8.43902e-05	7.11173e-07
1228	14082	8.43961e-05	7.11198e-07
1229	13830	8.28859e-05	7.04806e-07
1230	13856	8.30417e-05	7.05468e-07
1231	14102	8.4516e-05	7.11703e-07
1232	13914	8.33893e-05	7.06943e-07
1233	13964	8.3689e-05	7.08212e-07
1234	14082	8.43961e-05	7.11198e-07
1235	13835	8.29158e-05	7.04933e-07
1236	13979	8.37788e-05	7.08592e-07
1237	14019	8.40186e-05	7.09605e-07
1238	14028	8.40725e-05	7.09833e-07
1239	14164	8.48876e-05	7.13266e-07
1240	14086	8.44201e-05	7.11299e-07
1241	13905	8.33354e-05	7.06714e-07
1242	13885	8.32155e-05	7.06206e-07
1243	14047	8.41864e-05	7.10314e-07
1244	14004	8.39287e-05	7.09225e-07
1245	13972	8.37369e-05	7.08415e-07
1246	13807	8.2748e-05	7.04219e-07
1247	13732	8.22985e-05	7.02304e-07
1248	14065	8.42943e-05	7.10768e-07
1249	14007	8.39467e-05	7.09301e-07
1250	14057	8.42463e-05	7.10566e-07
1251	13770	8.25263e-05	7.03275e-07
1252	13884	8.32095e-05	7.0618e-07
1253	13724	8.22506e-05	7.02099e-07
1254	14007	8.39467e-05	7.09301e-07
1255	13907	8.33473e-05	7.06765e-07
1256	13867	8.31076e-05	7.05748e-07
1257	13949	8.35991e-05	7.07831e-07
1258	13810	8.2766e-05	7.04296e-07
1259	13890	8.32455e-05	7.06333e-07
1260	13792	8.26581e-05	7.03837e-07
1261	13899	8.32994e-05	7.06562e-07
1262	14080	8.43842e-05	7.11147e-07
1263	13992	8.38568e-05	7.08922e-07
1264	14116	8.45999e-05	7.12056e-07
1265	13974	8.37489e-05	7.08465e-07
1266	13889	8.32395e-05	7.06307e-07
1267	13743	8.23645e-05	7.02585e-07
1268	14090	8.44441e-05	7.114e-07
1269	13784	8.26102e-05	7.03633e-07
1270	14136	8.47198e-05	7.1256e-07
1271	14112	8.45759e-05	7.11955e-07
1272	13797	8.26881e-05	7.03964e-07
1273	13914	8.33893e-05	7.06943e-07
1274	13827	8.28679e-05	7.04729e-07
1275	13715	8.21966e-05	7.01869e-07
1276	13957	8.3647e-05	7.08034e-07
1277	14001	8.39107e-05	7.0915e-07
1278	13616	8.16033e-05	6.99331e-07
1279	13932	8.34972e-05	7.074e-07
1280	13887	8.32275e-05	7.06257e-07
1281	13994	8.38687e-05	7.08972e-07
1282	14038	8.41324e-05	7.10086e-07
1283	14013	8.39826e-05	7.09453e-07
1284	13851	8.30117e-05	7.05341e-07
1285	13749	8.24004e-05	7.02739e-07
1286	13690	8.20468e-05	7.01229e-07
1287	13801	8.27121e-05	7.04066e-07
1288	13763	8.24843e-05	7.03096e-07
1289	14002	8.39167e-05	7.09175e-07
1290	13833	8.29038e-05	7.04882e-07
1291	13848	8.29937e-05	7.05264e-07
1292	13900	8.33054e-05	7.06587e-07
1293	13749	8.24004e-05	7.02739e-07
1294	13785	8.26162e-05	7.03658e-07
1295	13907	8.33473e-05	7.06765e-07
1296	13925	8.34552e-05	7.07222e-07
1297	13841	8.29518e-05	7.05086e-07
1298	13696	8.20828e-05	7.01383e-07
1299	13844	8.29698e-05	7.05162e-07
1300	13821	8.28319e-05	7.04576e-07
1301	13960	8.3665e-05	7.0811e-07
1302	13809	8.276e-05	7.0427e-07
1303	13853	8.30237e-05	7.05391e-07
1304	13547	8.11898e-05	6.97557e-07
1305	13988	8.38328e-05	7.0882e-07
1306	13793	8.26641e-05	7.03862e-07
1307	14077	8.43662e-05	7.11072e-07
1308	13809	8.276e-05	7.0427e-07
1309	13911	8.33713e-05	7.06867e-07
1310	13831	8.28919e-05	7.04831e-07
1311	13770	8.25263e-05	7.03275e-07
1312	13884	8.32095e-05	7.0618e-07
1313	13979	8.37788e-05	7.08592e-07
1314	13751	8.24124e-05	7.0279e-07
1315	13700	8.21067e-05	7.01485e-07
1316	13960	8.3665e-05	7.0811e-07
1317	13868	8.31136e-05	7.05773e-07
1318	13843	8.29638e-05	7.05137e-07
1319	13909	8.33593e-05	7.06816e-07
1320	13877	8.31675e-05	7.06002e-07
1321	13763	8.24843e-05	7.03096e-07
1322	13837	8.29278e-05	7.04984e-07
1323	13745	8.23764e-05	7.02636e-07
1324	13787	8.26282e-05	7.03709e-07
1325	13723	8.22446e-05	7.02074e-07
1326	13692	8.20588e-05	7.0128e-07
1327	13830	8.28859e-05	7.04806e-07
1328	13817	8.2808e-05	7.04474e-07
1329	13744	8.23704e-05	7.02611e-07
1330	13828	8.28739e-05	7.04755e-07
1331	13812	8.2778e-05	7.04347e-07
1332	13794	8.26701e-05	7.03888e-07
1333	13760	8.24663e-05	7.0302e-07
1334	13883	8.32035e-05	7.06155e-07
1335	13684	8.20109e-05	7.01076e-07
1336	13873	8.31436e-05	7.059e-07
1337	13668	8.1915e-05	7.00666e-07
1338	13935	8.35151e-05	7.07476e-07
1339	13712	8.21787e-05	7.01792e-07
1340	13829	8.28799e-05	7.0478e-07
1341	14028	8.40725e-05	7.09833e-07
1342	13715	8.21966e-05	7.01869e-07
1343	13914	8.33893e-05	7.06943e-07
1344	13945	8.35751e-05	7.0773e-07
1345	13733	8.23045e-05	7.0233e-07
1346	13920	8.34253e-05	7.07095e-07
1347	13683	8.20049e-05	7.0105e-07
1348	13825	8.28559e-05	7.04678e-07
1349	13905	8.33354e-05	7.06714e-07
1350	13731	8.22925e-05	7.02278e-07
1351	13633	8.17052e-05	6.99768e-07
1352	13749	8.24004e-05	7.02739e-07
1353	13940	8.35451e-05	7.07603e-07
1354	13775	8.25562e-05	7.03403e-07
1355	13717	8.22086e-05	7.0192e-07
1356	13747	8.23884e-05	7.02688e-07
1357	13632	8.16992e-05	6.99742e-07
1358	13787	8.26282e-05	7.03709e-07
1359	13801	8.27121e-05	7.04066e-07
1360	13944	8.35691e-05	7.07705e-07
1361	13971	8.37309e-05	7.08389e-07
1362	13942	8.35571e-05	7.07654e-07
1363	13678	8.19749e-05	7.00922e-07
1364	13703	8.21247e-05	7.01562e-07
1365	13743	8.23645e-05	7.02585e-07
1366	13754	8.24304e-05	7.02866e-07
1367	13642	8.17591e-05	6.99999e-07
1368	13663	8.1885e-05	7.00537e-07
1369	13784	8.26102e-05	7.03633e-07
1370	13795	8.26761e-05	7.03913e-07
1371	13861	8.30717e-05	7.05595e-07
1372	13861	8.30717e-05	7.05595e-07
1373	13923	8.34432e-05	7.07171e-07
1374	13713	8.21847e-05	7.01818e-07
1375	14014	8.39886e-05	7.09479e-07
1376	14041	8.41504e-05	7.10162e-07
1377	13793	8.26641e-05	7.03862e-07
1378	13759	8.24603e-05	7.02994e-07
1379	13626	8.16633e-05	6.99588e-07
1380	13974	8.37489e-05	7.08465e-07
1381	13733	8.23045e-05	7.0233e-07
1382	13785	8.26162e-05	7.03658e-07
1383	13708	8.21547e-05	7.0169e-07
1384	13880	8.31855e-05	7.06079e-07
1385	13786	8.26222e-05	7.03684e-07
1386	13754	8.24304e-05	7.02866e-07
1387	13907	8.33473e-05	7.06765e-07
1388	13712	8.21787e-05	7.01792e-07
1389	13965	8.36949e-05	7.08237e-07
1390	13832	8.28979e-05	7.04857e-07
1391	13695	8.20768e-05	7.01357e-07
1392	13837	8.29278e-05	7.04984e-07
1393	13732	8.22985e-05	7.02304e-07
1394	13710	8.21667e-05	7.01741e-07
1395	13589	8.14415e-05	6.98638e-07
1396	13858	8.30537e-05	7.05519e-07
1397	13527	8.10699e-05	6.97042e-07
1398	13729	8.22806e-05	7.02227e-07
1399	13766	8.25023e-05	7.03173e-07
1400	13737	8.23285e-05	7.02432e-07
1401	13808	8.2754e-05	7.04245e-07
1402	13795	8.26761e-05	7.03913e-07
1403	13589	8.14415e-05	6.98638e-07
1404	13540	8.11478e-05	6.97377e-07
1405	13689	8.20408e-05	7.01204e-07
1406	13754	8.24304e-05	7.02866e-07
1407	13836	8.29218e-05	7.04959e-07
1408	13787	8.26282e-05	7.03709e-07
1409	13711	8.21727e-05	7.01767e-07
1410	13714	8.21907e-05	7.01844e-07
1411	13690	8.20468e-05	7.01229e-07
1412	13778	8.25742e-05	7.03479e-07
1413	13875	8.31556e-05	7.05951e-07
1414	13798	8.26941e-05	7.0399e-07
1415	13765	8.24963e-05	7.03147e-07
1416	13586	8.14235e-05	6.98561e-07
1417	13632	8.16992e-05	6.99742e-07
1418	13976	8.37609e-05	7.08516e-07
1419	13688	8.20348e-05	7.01178e-07
1420	13920	8.34253e-05	7.07095e-07
1421	13631	8.16932e-05	6.99717e-07
1422	13657	8.1849e-05	7.00384e-07
1423	13870	8.31256e-05	7.05824e-07
1424	13679	8.19809e-05	7.00947e-07
1425	13783	8.26042e-05	7.03607e-07
1426	13896	8.32814e-05	7.06485e-07
1427	13647	8.17891e-05	7.00127e-07
1428	13575	8.13576e-05	6.98278e-07
1429	13669	8.1921e-05	7.00691e-07
1430	13746	8.23824e-05	7.02662e-07
1431	13769	8.25203e-05	7.0325e-07
1432	13774	8.25502e-05	7.03377e-07
1433	13589	8.14415e-05	6.98638e-07
1434	13902	8.33174e-05	7.06638e-07
1435	13637	8.17292e-05	6.99871e-07
1436	13882	8.31975e-05	7.06129e-07
1437	13473	8.07463e-05	6.95649e-07
1438	13499	8.09021e-05	6.9632e-07
1439	13688	8.20348e-05	7.01178e-07
1440	13606	8.15434e-05	6.99075e-07
1441	13794	8.26701e-05	7.03888e-07
1442	13511	8.0974e-05	6.9663e-07
1443	13860	8.30657e-05	7.0557e-07
1444	13640	8.17472e-05	6.99948e-07
1445	13638	8.17352e-05	6.99896e-07
1446	13731	8.22925e-05	7.02278e-07
1447	13803	8.2724e-05	7.04117e-07
1448	13708	8.21547e-05	7.0169e-07
1449	13586	8.14235e-05	6.98561e-07
1450	13628	8.16752e-05	6.9964e-07
1451	13665	8.1897e-05	7.00589e-07
1452	13636	8.17232e-05	6.99845e-07
1453	13549	8.12018e-05	6.97609e-07
1454	13699	8.21008e-05	7.0146e-07
1455	13541	8.11538e-05	6.97403e-07
1456	13743	8.23645e-05	7.02585e-07
1457	13725	8.22566e-05	7.02125e-07
1458	13604	8.15314e-05	6.99023e-07
1459	13742	8.23585e-05	7.0256e-07
1460	13595	8.14775e-05	6.98792e-07
1461	13577	8.13696e-05	6.98329e-07
1462	13661	8.1873e-05	7.00486e-07
1463	13519	8.1022e-05	6.96836e-07
1464	13472	8.07403e-05	6.95624e-07
1465	13689	8.20408e-05	7.01204e-07
1466	13476	8.07643e-05	6.95727e-07
1467	13800	8.27061e-05	7.04041e-07
1468	13705	8.21367e-05	7.01613e-07
1469	13660	8.1867e-05	7.0046e-07
1470	13566	8.13037e-05	6.98046e-07
1471	13891	8.32514e-05	7.06358e-07
1472	13670	8.1927e-05	7.00717e-07
1473	13584	8.14115e-05	6.98509e-07
1474	13410	8.03687e-05	6.94021e-07
1475	13509	8.0962e-05	6.96578e-07
1476	13434	8.05126e-05	6.94642e-07
1477	13632	8.16992e-05	6.99742e-07
1478	13732	8.22985e-05	7.02304e-07
1479	13779	8.25802e-05	7.03505e-07
1480	13699	8.21008e-05	7.0146e-07
1481	13539	8.11418e-05	6.97351e-07
1482	13702	8.21187e-05	7.01536e-07
1483	13643	8.17651e-05	7.00024e-07
1484	13531	8.10939e-05	6.97145e-07
1485	13650	8.18071e-05	7.00204e-07
1486	13608	8.15554e-05	6.99126e-07
1487	13459	8.06624e-05	6.95288e-07
1488	13603	8.15254e-05	6.98998e-07
1489	13765	8.24963e-05	7.03147e-07
1490	13530	8.10879e-05	6.97119e-07
1491	13635	8.17172e-05	6.99819e-07
1492	13432	8.05006e-05	6.9459e-07
1493	13475	8.07583e-05	6.95701e-07
1494	13668	8.1915e-05	7.00666e-07
1495	13574	8.13516e-05	6.98252e-07
1496	13839	8.29398e-05	7.05035e-07
1497	13621	8.16333e-05	6.9946e-07
1498	13516	8.1004e-05	6.96759e-07
1499	13557	8.12497e-05	6.97815e-07
1500	13648	8.17951e-05	7.00153e-07
1501	13706	8.21427e-05	7.01639e-07
1502	13517	8.101e-05	6.96784e-07
1503	13607	8.15494e-05	6.991e-07
1504	13591	8.14535e-05	6.98689e-07
1505	13644	8.17711e-05	7.0005e-07
1506	13474	8.07523e-05	6.95675e-07
1507	13558	8.12557e-05	6.9784e-07
1508	13529	8.10819e-05	6.97094e-07
1509	13769	8.25203e-05	7.0325e-07
1510	13644	8.17711e-05	7.0005e-07
1511	13519	8.1022e-05	6.96836e-07
1512	13633	8.17052e-05	6.99768e-07
1513	13391	8.02549e-05	6.93529e-07
1514	13629	8.16812e-05	6.99665e-07
1515	13691	8.20528e-05	7.01255e-07
1516	13400	8.03088e-05	6.93762e-07
1517	13502	8.09201e-05	6.96398e-07
1518	13688	8.20348e-05	7.01178e-07
1519	13602	8.15194e-05	6.98972e-07
1520	13512	8.098e-05	6.96656e-07
1521	13780	8.25862e-05	7.0353e-07
1522	13490	8.08482e-05	6.96088e-07
1523	13473	8.07463e-05	6.95649e-07
1524	13488	8.08362e-05	6.96037e-07
1525	13486	8.08242e-05	6.95985e-07
1526	13309	7.97634e-05	6.91403e-07
1527	13496	8.08841e-05	6.96243e-07
1528	13503	8.09261e-05	6.96424e-07
1529	13646	8.17831e-05	7.00101e-07
1530	13506	8.09441e-05	6.96501e-07
1531	13702	8.21187e-05	7.01536e-07
1532	13285	7.96196e-05	6.90779e-07
1533	13624	8.16513e-05	6.99537e-07
1534	13663	8.1885e-05	7.00537e-07
1535	13600	8.15074e-05	6.9892e-07
1536	13494	8.08722e-05	6.96191e-07
1537	13544	8.11718e-05	6.9748e-07
1538	13405	8.03388e-05	6.93892e-07
1539	13600	8.15074e-05	6.9892e-07
1540	13566	8.13037e-05	6.98046e-07
1541	13420	8.04287e-05	6.9428e-07
1542	13497	8.08901e-05	6.96269e-07
1543	13565	8.12977e-05	6.98021e-07
1544	13671	8.19329e-05	7.00742e-07
1545	13503	8.09261e-05	6.96424e-07
1546	13532	8.10999e-05	6.97171e-07
1547	13549	8.12018e-05	6.97609e-07
1548	13427	8.04706e-05	6.94461e-07
1549	13415	8.03987e-05	6.9415e-07
1550	13529	8.10819e-05	6.97094e-07
1551	13698	8.20948e-05	7.01434e-07
1552	13593	8.14655e-05	6.98741e-07
1553	13700	8.21067e-05	7.01485e-07
1554	13536	8.11239e-05	6.97274e-07
1555	13412	8.03807e-05	6.94073e-07
1556	13438	8.05365e-05	6.94745e-07
1557	13443	8.05665e-05	6.94875e-07
1558	13615	8.15973e-05	6.99306e-07
1559	13330	7.98893e-05	6.91948e-07
1560	13591	8.14535e-05	6.98689e-07
1561	13435	8.05186e-05	6.94668e-07
1562	13738	8.23345e-05	7.02457e-07
1563	13514	8.0992e-05	6.96707e-07
1564	13570	8.13276e-05	6.98149e-07
1565	13578	8.13756e-05	6.98355e-07
1566	13603	8.15254e-05	6.98998e-07
1567	13591	8.14535e-05	6.98689e-07
1568	13734	8.23105e-05	7.02355e-07
1569	13497	8.08901e-05	6.96269e-07
1570	13799	8.27001e-05	7.04015e-07
1571	13414	8.03927e-05	6.94125e-07
1572	13678	8.19749e-05	7.00922e-07
1573	13525	8.10579e-05	6.96991e-07
1574	13568	8.13156e-05	6.98098e-07
1575	13608	8.15554e-05	6.99126e-07
1576	13472	8.07403e-05	6.95624e-07
1577	13621	8.16333e-05	6.9946e-07
1578	13489	8.08422e-05	6.96062e-07
1579	13416	8.04047e-05	6.94176e-07
1580	13505	8.09381e-05	6.96475e-07
1581	13732	8.22985e-05	7.02304e-07
1582	13581	8.13936e-05	6.98432e-07
1583	13372	8.0141e-05	6.93037e-07
1584	13453	8.06264e-05	6.95133e-07
1585	13452	8.06204e-05	6.95107e-07
1586	13685	8.20169e-05	7.01101e-07
1587	13407	8.03507e-05	6.93943e-07
1588	13473	8.07463e-05	6.95649e-07
1589	13339	7.99432e-05	6.92181e-07
1590	13563	8.12857e-05	6.97969e-07
1591	13647	8.17891e-05	7.00127e-07
1592	13340	7.99492e-05	6.92207e-07
1593	13385	8.02189e-05	6.93374e-07
1594	13597	8.14894e-05	6.98843e-07
1595	13443	8.05665e-05	6.94875e-07
1596	13396	8.02848e-05	6.93659e-07
1597	13407	8.03507e-05	6.93943e-07
1598	13343	7.99672e-05	6.92285e-07
1599	13268	7.95177e-05	6.90337e-07
1600	13466	8.07043e-05	6.95469e-07
1601	13403	8.03268e-05	6.9384e-07
1602	13308	7.97574e-05	6.91377e-07
1603	13567	8.13097e-05	6.98072e-07
1604	13490	8.08482e-05	6.96088e-07
1605	13393	8.02668e-05	6.93581e-07
1606	13212	7.91821e-05	6.88878e-07
1607	13475	8.07583e-05	6.95701e-07
1608	13480	8.07882e-05	6.9583e-07
1609	13463	8.06864e-05	6.95391e-07
1610	13532	8.10999e-05	6.97171e-07
1611	13572	8.13396e-05	6.98201e-07
1612	13751	8.24124e-05	7.0279e-07
1613	13397	8.02908e-05	6.93685e-07
1614	13293	7.96675e-05	6.90987e-07
1615	13491	8.08542e-05	6.96114e-07
1616	13561	8.12737e-05	6.97918e-07
1617	13324	7.98533e-05	6.91792e-07
1618	13456	8.06444e-05	6.9521e-07
1619	13421	8.04346e-05	6.94306e-07
1620	13424	8.04526e-05	6.94383e-07
1621	13494	8.08722e-05	6.96191e-07
1622	13317	7.98114e-05	6.9161e-07
1623	13438	8.05365e-05	6.94745e-07
1624	13620	8.16273e-05	6.99434e-07
1625	13302	7.97215e-05	6.91221e-07
1626	13344	7.99732e-05	6.92311e-07
1627	13423	8.04466e-05	6.94357e-07
1628	13430	8.04886e-05	6.94538e-07
1629	13612	8.15793e-05	6.99229e-07
1630	13352	8.00211e-05	6.92519e-07
1631	13436	8.05245e-05	6.94694e-07
1632	13634	8.17112e-05	6.99794e-07
1633	13443	8.05665e-05	6.94875e-07
1634	13566	8.13037e-05	6.98046e-07
1635	13473	8.07463e-05	6.95649e-07
1636	13368	8.0117e-05	6.92933e-07
1637	13322	7.98413e-05	6.9174e-07
1638	13246	7.93858e-05	6.89764e-07
1639	13333	7.99072e-05	6.92026e-07
1640	13518	8.1016e-05	6.9681e-07
1641	13175	7.89603e-05	6.87913e-07
1642	13324	7.98533e-05	6.91792e-07
1643	13543	8.11658e-05	6.97454e-07
1644	13513	8.0986e-05	6.96681e-07
1645	13610	8.15674e-05	6.99177e-07
1646	13153	7.88285e-05	6.87339e-07
1647	13448	8.05965e-05	6.95004e-07
1648	13455	8.06384e-05	6.95185e-07
1649	13685	8.20169e-05	7.01101e-07
1650	13504	8.09321e-05	6.96449e-07
1651	13415	8.03987e-05	6.9415e-07
1652	13471	8.07343e-05	6.95598e-07
1653	13453	8.06264e-05	6.95133e-07
1654	13237	7.93319e-05	6.8953e-07
1655	13450	8.06085e-05	6.95055e-07
1656	13415	8.03987e-05	6.9415e-07
1657	13338	7.99372e-05	6.92155e-07
1658	13439	8.05425e-05	6.94771e-07
1659	13348	7.99971e-05	6.92415e-07
1660	13140	7.87506e-05	6.86999e-07
1661	13015	7.80014e-05	6.83723e-07
1662	13484	8.08122e-05	6.95933e-07
1663	13346	7.99852e-05	6.92363e-07
1664	13413	8.03867e-05	6.94099e-07
1665	13318	7.98173e-05	6.91636e-07
1666	13248	7.93978e-05	6.89816e-07
1667	13444	8.05725e-05	6.949e-07
1668	13344	7.99732e-05	6.92311e-07
1669	13559	8.12617e-05	6.97866e-07
1670	13301	7.97155e-05	6.91195e-07
1671	13508	8.09561e-05	6.96552e-07
1672	13364	8.0093e-05	6.9283e-07
1673	13410	8.03687e-05	6.94021e-07
1674	13353	8.00271e-05	6.92545e-07
1675	13507	8.09501e-05	6.96527e-07
1676	13504	8.09321e-05	6.96449e-07
1677	13514	8.0992e-05	6.96707e-07
1678	13385	8.02189e-05	6.93374e-07
1679	13450	8.06085e-05	6.95055e-07
1680	13219	7.9224e-05	6.89061e-07
1681	13246	7.93858e-05	6.89764e-07
1682	13285	7.96196e-05	6.90779e-07
1683	13457	8.06504e-05	6.95236e-07
1684	13552	8.12198e-05	6.97686e-07
1685	13224	7.9254e-05	6.89191e-07
1686	13287	7.96316e-05	6.90831e-07
1687	13464	8.06924e-05	6.95417e-07
1688	13204	7.91341e-05	6.8867e-07
1689	13556	8.12437e-05	6.97789e-07
1690	13436	8.05245e-05	6.94694e-07
1691	13302	7.97215e-05	6.91221e-07
1692	13282	7.96016e-05	6.90701e-07
1693	13166	7.89064e-05	6.87678e-07
1694	13413	8.03867e-05	6.94099e-07
1695	13413	8.03867e-05	6.94099e-07
1696	13129	7.86846e-05	6.86711e-07
1697	13201	7.91161e-05	6.88592e-07
1698	13546	8.11838e-05	6.97531e-07
1699	13447	8.05905e-05	6.94978e-07
1700	13238	7.93379e-05	6.89556e-07
1701	13334	7.99132e-05	6.92052e-07
1702	13412	8.03807e-05	6.94073e-07
1703	13496	8.08841e-05	6.96243e-07
1704	13206	7.91461e-05	6.88722e-07
1705	13340	7.99492e-05	6.92207e-07
1706	13384	8.02129e-05	6.93348e-07
1707	13250	7.94098e-05	6.89868e-07
1708	13411	8.03747e-05	6.94047e-07
1709	13426	8.04646e-05	6.94435e-07
1710	13637	8.17292e-05	6.99871e-07
1711	13525	8.10579e-05	6.96991e-07
1712	13349	8.00031e-05	6.92441e-07
1713	13538	8.11359e-05	6.97325e-07
1714	13535	8.11179e-05	6.97248e-07
1715	13472	8.07403e-05	6.95624e-07
1716	13500	8.09081e-05	6.96346e-07
1717	13416	8.04047e-05	6.94176e-07
1718	13393	8.02668e-05	6.93581e-07
1719	13366	8.0105e-05	6.92882e-07
1720	13300	7.97095e-05	6.91169e-07
1721	13402	8.03208e-05	6.93814e-07
1722	13202	7.91221e-05	6.88618e-07
1723	13506	8.09441e-05	6.96501e-07
1724	13136	7.87266e-05	6.86894e-07
1725	13568	8.13156e-05	6.98098e-07
1726	13396	8.02848e-05	6.93659e-07
1727	13483	8.08062e-05	6.95908e-07
1728	13446	8.05845e-05	6.94952e-07
1729	13297	7.96915e-05	6.91091e-07
1730	13375	8.0159e-05	6.93115e-07
1731	13340	7.99492e-05	6.92207e-07
1732	13293	7.96675e-05	6.90987e-07
1733	13258	7.94578e-05	6.90077e-07
1734	13367	8.0111e-05	6.92908e-07
1735	13305	7.97394e-05	6.91299e-07
1736	13122	7.86427e-05	6.86528e-07
1737	13274	7.95536e-05	6.90493e-07
1738	13384	8.02129e-05	6.93348e-07
1739	13255	7.94398e-05	6.89999e-07
1740	13366	8.0105e-05	6.92882e-07
1741	13512	8.098e-05	6.96656e-07
1742	13191	7.90562e-05	6.88331e-07
1743	13140	7.87506e-05	6.86999e-07
1744	13153	7.88285e-05	6.87339e-07
1745	13462	8.06804e-05	6.95365e-07
1746	13292	7.96615e-05	6.90961e-07
1747	13330	7.98893e-05	6.91948e-07
1748	13261	7.94757e-05	6.90155e-07
1749	13325	7.98593e-05	6.91818e-07
1750	13358	8.00571e-05	6.92674e-07
1751	13087	7.84329e-05	6.85612e-07
1752	13385	8.02189e-05	6.93374e-07
1753	13123	7.86487e-05	6.86554e-07
1754	13293	7.96675e-05	6.90987e-07
1755	13294	7.96735e-05	6.91013e-07
1756	13074	7.8355e-05	6.85271e-07
1757	13380	8.01889e-05	6.93244e-07
1758	13068	7.83191e-05	6.85114e-07
1759	13184	7.90143e-05	6.88148e-07
1760	13297	7.96915e-05	6.91091e-07
1761	13261	7.94757e-05	6.90155e-07
1762	13219	7.9224e-05	6.89061e-07
1763	13318	7.98173e-05	6.91636e-07
1764	13247	7.93918e-05	6.8979e-07
1765	13447	8.05905e-05	6.94978e-07
1766	13313	7.97874e-05	6.91506e-07
1767	13132	7.87026e-05	6.8679e-07
1768	13441	8.05545e-05	6.94823e-07
1769	13314	7.97934e-05	6.91532e-07
1770	13169	7.89244e-05	6.87756e-07
1771	13171	7.89363e-05	6.87809e-07
1772	13317	7.98114e-05	6.9161e-07
1773	13206	7.91461e-05	6.88722e-07
1774	13203	7.91281e-05	6.88644e-07
1775	13163	7.88884e-05	6.876e-07
1776	13325	7.98593e-05	6.91818e-07
1777	13452	8.06204e-05	6.95107e-07
1778	13117	7.86127e-05	6.86397e-07
1779	13280	7.95896e-05	6.90649e-07
1780	13245	7.93798e-05	6.89738e-07
1781	13288	7.96376e-05	6.90857e-07
1782	13260	7.94697e-05	6.90129e-07
1783	13302	7.97215e-05	6.91221e-07
1784	13462	8.06804e-05	6.95365e-07
1785	13153	7.88285e-05	6.87339e-07
1786	13352	8.00211e-05	6.92519e-07
1787	13311	7.97754e-05	6.91455e-07
1788	13316	7.98054e-05	6.91584e-07
1789	13113	7.85887e-05	6.86293e-07
1790	13138	7.87386e-05	6.86947e-07
1791	12993	7.78696e-05	6.83145e-07
1792	13343	7.99672e-05	6.92285e-07
1793	13360	8.00691e-05	6.92726e-07
1794	13267	7.95117e-05	6.90311e-07
1795	13184	7.90143e-05	6.88148e-07
1796	13219	7.9224e-05	6.89061e-07
1797	13075	7.8361e-05	6.85297e-07
1798	13126	7.86667e-05	6.86633e-07
1799	13224	7.9254e-05	6.89191e-07
1800	13297	7.96915e-05	6.91091e-07
1801	13111	7.85768e-05	6.8624e-07
1802	13206	7.91461e-05	6.88722e-07
1803	13219	7.9224e-05	6.89061e-07
1804	13335	7.99192e-05	6.92078e-07
1805	13109	7.85648e-05	6.86188e-07
1806	13217	7.9212e-05	6.89009e-07
1807	13211	7.91761e-05	6.88852e-07
1808	13156	7.88465e-05	6.87417e-07
1809	13006	7.79475e-05	6.83487e-07
1810	13365	8.0099e-05	6.92856e-07
1811	13191	7.90562e-05	6.88331e-07
1812	13379	8.01829e-05	6.93218e-07
1813	13338	7.99372e-05	6.92155e-07
1814	13361	8.00751e-05	6.92752e-07
1815	13196	7.90862e-05	6.88461e-07
1816	13163	7.88884e-05	6.876e-07
1817	12984	7.78156e-05	6.82909e-07
1818	13131	7.86966e-05	6.86763e-07
1819	13387	8.02309e-05	6.93426e-07
1820	13121	7.86367e-05	6.86502e-07
1821	13063	7.82891e-05	6.84983e-07
1822	13418	8.04167e-05	6.94228e-07
1823	13197	7.90922e-05	6.88487e-07
1824	13230	7.92899e-05	6.89348e-07
1825	13183	7.90083e-05	6.88122e-07
1826	13438	8.05365e-05	6.94745e-07
1827	13048	7.81992e-05	6.8459e-07
1828	13100	7.85108e-05	6.85952e-07
1829	13336	7.99252e-05	6.92104e-07
1830	13251	7.94158e-05	6.89894e-07
1831	13353	8.00271e-05	6.92545e-07
1832	13236	7.93259e-05	6.89504e-07
1833	13150	7.88105e-05	6.8726e-07
1834	13153	7.88285e-05	6.87339e-07
1835	13203	7.91281e-05	6.88644e-07
1836	13062	7.82831e-05	6.84957e-07
1837	13174	7.89543e-05	6.87887e-07
1838	13136	7.87266e-05	6.86894e-07
1839	13204	7.91341e-05	6.8867e-07
1840	13157	7.88524e-05	6.87443e-07
1841	13170	7.89304e-05	6.87783e-07
1842	13172	7.89423e-05	6.87835e-07
1843	13281	7.95956e-05	6.90675e-07
1844	13189	7.90442e-05	6.88279e-07
1845	13155	7.88405e-05	6.87391e-07
1846	13255	7.94398e-05	6.89999e-07
1847	13205	7.91401e-05	6.88696e-07
1848	13189	7.90442e-05	6.88279e-07
1849	13248	7.93978e-05	6.89816e-07
1850	12966	7.77077e-05	6.82435e-07
1851	13113	7.85887e-05	6.86293e-07
1852	13238	7.93379e-05	6.89556e-07
1853	12911	7.73781e-05	6.80986e-07
1854	13278	7.95776e-05	6.90597e-07
1855	13249	7.94038e-05	6.89842e-07
1856	13062	7.82831e-05	6.84957e-07
1857	13170	7.89304e-05	6.87783e-07
1858	13046	7.81872e-05	6.84537e-07
1859	13339	7.99432e-05	6.92181e-07
1860	13008	7.79595e-05	6.83539e-07
1861	13051	7.82172e-05	6.84668e-07
1862	13236	7.93259e-05	6.89504e-07
1863	13409	8.03627e-05	6.93995e-07
1864	13268	7.95177e-05	6.90337e-07
1865	13255	7.94398e-05	6.89999e-07
1866	13210	7.91701e-05	6.88826e-07
1867	13080	7.8391e-05	6.85429e-07
1868	13169	7.89244e-05	6.87756e-07
1869	13237	7.93319e-05	6.8953e-07
1870	13311	7.97754e-05	6.91455e-07
1871	13319	7.98233e-05	6.91662e-07
1872	13148	7.87985e-05	6.87208e-07
1873	13224	7.9254e-05	6.89191e-07
1874	13032	7.81033e-05	6.8417e-07
1875	13128	7.86786e-05	6.86685e-07
1876	13122	7.86427e-05	6.86528e-07
1877	13058	7.82591e-05	6.84852e-07
1878	13248	7.93978e-05	6.89816e-07
1879	13240	7.93499e-05	6.89608e-07
1880	13194	7.90742e-05	6.88409e-07
1881	13107	7.85528e-05	6.86136e-07
1882	13014	7.79954e-05	6.83697e-07
1883	12985	7.78216e-05	6.82935e-07
1884	13172	7.89423e-05	6.87835e-07
1885	13057	7.82531e-05	6.84826e-07
1886	13005	7.79415e-05	6.83461e-07
1887	13079	7.8385e-05	6.85402e-07
1888	12947	7.75939e-05	6.81935e-07
1889	13161	7.88764e-05	6.87548e-07
1890	13060	7.82711e-05	6.84904e-07
1891	12978	7.77797e-05	6.82751e-07
1892	13127	7.86726e-05	6.86659e-07
1893	13302	7.97215e-05	6.91221e-07
1894	13203	7.91281e-05	6.88644e-07
1895	13047	7.81932e-05	6.84563e-07
1896	13085	7.84209e-05	6.85559e-07
1897	13332	7.99013e-05	6.92e-07
1898	13019	7.80254e-05	6.83828e-07
1899	13261	7.94757e-05	6.90155e-07
1900	13156	7.88465e-05	6.87417e-07
1901	13235	7.93199e-05	6.89478e-07
1902	13131	7.86966e-05	6.86763e-07
1903	13065	7.83011e-05	6.85035e-07
1904	13014	7.79954e-05	6.83697e-07
1905	13050	7.82112e-05	6.84642e-07
1906	13026	7.80673e-05	6.84012e-07
1907	13152	7.88225e-05	6.87312e-07
1908	13131	7.86966e-05	6.86763e-07
1909	13083	7.84089e-05	6.85507e-07
1910	13156	7.88465e-05	6.87417e-07
1911	13243	7.93679e-05	6.89686e-07
1912	13085	7.84209e-05	6.85559e-07
1913	13241	7.93559e-05	6.89634e-07
1914	13123	7.86487e-05	6.86554e-07
1915	12959	7.76658e-05	6.82251e-07
1916	13125	7.86607e-05	6.86607e-07
1917	12980	7.77916e-05	6.82803e-07
1918	13227	7.9272e-05	6.89269e-07
1919	13067	7.83131e-05	6.85088e-07
1920	13256	7.94458e-05	6.90025e-07
1921	13153	7.88285e-05	6.87339e-07
1922	13036	7.81273e-05	6.84275e-07
1923	12943	7.75699e-05	6.81829e-07
1924	13018	7.80194e-05	6.83802e-07
1925	13113	7.85887e-05	6.86293e-07
1926	12861	7.70785e-05	6.79666e-07
1927	13162	7.88824e-05	6.87574e-07
1928	13183	7.90083e-05	6.88122e-07
1929	13022	7.80434e-05	6.83907e-07
1930	12802	7.67249e-05	6.78105e-07
1931	13008	7.79595e-05	6.83539e-07
1932	13037	7.81333e-05	6.84301e-07
1933	13052	7.82232e-05	6.84694e-07
1934	12989	7.78456e-05	6.8304e-07
1935	13134	7.87146e-05	6.86842e-07
1936	12952	7.76238e-05	6.82066e-07
1937	13009	7.79655e-05	6.83566e-07
1938	13139	7.87446e-05	6.86973e-07
1939	13013	7.79894e-05	6.83671e-07
1940	13108	7.85588e-05	6.86162e-07
1941	12932	7.7504e-05	6.8154e-07
1942	13077	7.8373e-05	6.8535e-07
1943	12949	7.76059e-05	6.81987e-07
1944	13010	7.79714e-05	6.83592e-07
1945	13108	7.85588e-05	6.86162e-07
1946	13096	7.84869e-05	6.85848e-07
1947	13043	7.81692e-05	6.84458e-07
1948	13041	7.81572e-05	6.84406e-07
1949	13133	7.87086e-05	6.86816e-07
1950	13190	7.90502e-05	6.88305e-07
1951	13117	7.86127e-05	6.86397e-07
1952	13101	7.85168e-05	6.85979e-07
1953	12763	7.64911e-05	6.77072e-07
1954	13238	7.93379e-05	6.89556e-07
1955	13092	7.84629e-05	6.85743e-07
1956	12965	7.77018e-05	6.82409e-07
1957	13058	7.82591e-05	6.84852e-07
1958	12962	7.76838e-05	6.8233e-07
1959	13088	7.84389e-05	6.85638e-07
1960	12926	7.7468e-05	6.81382e-07
1961	13097	7.84929e-05	6.85874e-07
1962	13127	7.86726e-05	6.86659e-07
1963	12969	7.77257e-05	6.82514e-07
1964	12960	7.76718e-05	6.82277e-07
1965	12978	7.77797e-05	6.82751e-07
1966	13164	7.88944e-05	6.87626e-07
1967	12988	7.78396e-05	6.83014e-07
1968	12998	7.78995e-05	6.83277e-07
1969	13119	7.86247e-05	6.8645e-07
1970	13011	7.79774e-05	6.83618e-07
1971	13204	7.91341e-05	6.8867e-07
1972	13038	7.81393e-05	6.84327e-07
1973	13150	7.88105e-05	6.8726e-07
1974	13153	7.88285e-05	6.87339e-07
1975	12942	7.75639e-05	6.81803e-07
1976	12918	7.74201e-05	6.81171e-07
1977	13084	7.84149e-05	6.85533e-07
1978	13181	7.89963e-05	6.8807e-07
1979	12810	7.67728e-05	6.78317e-07
1980	13064	7.82951e-05	6.85009e-07
1981	12987	7.78336e-05	6.82987e-07
1982	12895	7.72822e-05	6.80564e-07
1983	12967	7.77137e-05	6.82461e-07
1984	12984	7.78156e-05	6.82909e-07
1985	13144	7.87745e-05	6.87103e-07
1986	13132	7.87026e-05	6.8679e-07
1987	12950	7.76119e-05	6.82014e-07
1988	13224	7.9254e-05	6.89191e-07
1989	13002	7.79235e-05	6.83382e-07
1990	12820	7.68327e-05	6.78582e-07
1991	13127	7.86726e-05	6.86659e-07
1992	12916	7.74081e-05	6.81118e-07
1993	12953	7.76298e-05	6.82093e-07
1994	12991	7.78576e-05	6.83093e-07
1995	12851	7.70185e-05	6.79402e-07
1996	12954	7.76358e-05	6.82119e-07
1997	13008	7.79595e-05	6.83539e-07
1998	13154	7.88345e-05	6.87365e-07
[truncated: 229,233+ more rows]
